# Supplementary material for: 3-Bromo-2-hy­droxy­benzaldehyde
Source: Acta Crystallogr Sect E Struct Rep Online. 2012 Jul 18;68(Pt 8):o2484. doi: 10.1107/S1600536812031510 (PMC3414939; doi:10.1107/S1600536812031510)
Supplement: Supplementary file 1 [file e-68-o2484-sup1.cif]

##############################################################################
#                                                                            #
# This CIF contains the data in a paper accepted for publication in          #
# Acta Crystallographica Section E. It conforms to the requirements of       #
# Notes for Authors for Acta Crystallographica Section E, and has been       #
# peer reviewed under the auspices of the IUCr Commission on Journals.       #
#                                                                            #
# Full details of the Crystallographic Information File format               #
# are given in the paper "The Crystallographic Information File (CIF):       #
# a New Standard Archive File for Crystallography" by S. R. Hall, F. H.      #
# Allen and I. D. Brown [Acta Cryst. (1991), A47, 655-685].                  #
#                                                                            #
# The current version of the core CIF dictionary is obtainable from          #
# ftp://ftp.iucr.org/pub/cif_core.dic.                                       #
#                                                                            #
# Software is freely available for graphical display of the structure(s)     #
# in this CIF. For information consult the CIF software page                 #
# http://www.iucr.org/resources/cif/software.                                #
#                                                                            #
# This file may be used for bona fide research purposes within the           #
# scientific community so long as proper attribution is given to the journal # 
# article from which it was obtained.                                        #
#                                                                            #
##############################################################################
data_I
_audit_creation_method     SHELXL-97
_chemical_name_systematic
;
3-Bromo-2-hydroxybenzaldehyde
;
_chemical_name_common     ?
_chemical_formula_moiety     'C7 H5 Br O2'
_chemical_formula_sum     'C7 H5 Br O2'
_chemical_formula_iupac     'C7 H5 Br O2'
_chemical_formula_weight     201.02
_chemical_melting_point     ?
_symmetry_cell_setting     monoclinic
_symmetry_space_group_name_H-M     'P 21/c'
_symmetry_space_group_name_Hall     ' -P 2ybc '
loop_
    _symmetry_equiv_pos_as_xyz
    'x, y, z'
    '-x, y+1/2, -z+1/2'
    '-x, -y, -z'
    'x, -y-1/2, z-1/2'
_cell_length_a     7.0282(3)
_cell_length_b     14.9715(7)
_cell_length_c     6.8472(3)
_cell_angle_alpha     90.00
_cell_angle_beta     108.9070(10)
_cell_angle_gamma     90.00
_cell_volume     681.61(5)
_cell_formula_units_Z     4
_cell_measurement_reflns_used     6585
_cell_measurement_theta_min     2.72
_cell_measurement_theta_max     30.51
_cell_measurement_temperature     125(2)
_exptl_crystal_description     plate
_exptl_crystal_colour     colourless
_exptl_crystal_size_max     0.22
_exptl_crystal_size_mid     0.08
_exptl_crystal_size_min     0.03
_exptl_crystal_density_diffrn     1.959
_exptl_crystal_density_meas     ?
_exptl_crystal_density_method     'not measured'
_exptl_crystal_F_000     392
_exptl_absorpt_coefficient_mu     5.956
_exptl_absorpt_correction_type     multi-scan
_exptl_absorpt_process_details     '(SADABS; Bruker 2007)'
_exptl_absorpt_correction_T_min     0.3541
_exptl_absorpt_correction_T_max     0.8416
_exptl_special_details     ?
_diffrn_ambient_temperature     125(2)
_diffrn_radiation_type     MoK\a
_diffrn_radiation_wavelength     0.71073
_diffrn_radiation_source     'fine-focus sealed tube'
_diffrn_radiation_monochromator     graphite
_diffrn_measurement_device_type     'Bruker APEXII CCD'
_diffrn_measurement_method     '\f and \w scans'
_diffrn_detector_area_resol_mean     ?
_diffrn_reflns_number     10788
_diffrn_reflns_av_R_equivalents     0.0235
_diffrn_reflns_av_sigmaI/netI     0.0172
_diffrn_reflns_theta_min     2.72
_diffrn_reflns_theta_max     30.51
_diffrn_reflns_theta_full     30.51
_diffrn_measured_fraction_theta_max     0.998
_diffrn_measured_fraction_theta_full     0.998
_diffrn_reflns_limit_h_min     -10
_diffrn_reflns_limit_h_max     10
_diffrn_reflns_limit_k_min     -21
_diffrn_reflns_limit_k_max     21
_diffrn_reflns_limit_l_min     -9
_diffrn_reflns_limit_l_max     9
_refine_special_details
;
Refinement of <i>F</i>^2^ against ALL reflections. The weighted <i>R</i>-factor
<i>wR</i> and goodness of fit <i>S</i> are based on <i>F</i>^2^, conventional
<i>R</i>-factors <i>R</i> are based on <i>F</i>, with <i>F</i> set to zero for
negative <i>F</i>^2^. The threshold expression of <i>F</i>^2^ >
\s(<i>F</i>^2^) is used only for calculating <i>R</i>-factors(gt) <i>etc</i>.
and is not relevant to the choice of reflections for refinement.
<i>R</i>-factors based on <i>F</i>^2^ are statistically about twice as large
as those based on <i>F</i>, and <i>R</i>- factors based on ALL data will be
even larger.
;
_reflns_number_total     2074
_reflns_number_gt     1815
_reflns_threshold_expression     I>2\s(I)
_refine_ls_structure_factor_coef     Fsqd
_refine_ls_matrix_type     full
_refine_ls_R_factor_all     0.0251
_refine_ls_R_factor_gt     0.0193
_refine_ls_wR_factor_gt     0.0453
_refine_ls_wR_factor_ref     0.0475
_refine_ls_goodness_of_fit_ref     1.044
_refine_ls_restrained_S_all     1.044
_refine_ls_number_reflns     2074
_refine_ls_number_parameters     95
_refine_ls_number_restraints     0
_refine_ls_hydrogen_treatment     mixed
_refine_ls_weighting_scheme     calc
_refine_ls_weighting_details
         'calc w=1/[\s^2^(Fo^2^)+(0.0249P)^2^+0.1779P] where P=(Fo^2^+2Fc^2^)/3'
_atom_sites_solution_hydrogens     geom
_atom_sites_solution_primary     direct
_atom_sites_solution_secondary     difmap
_refine_ls_shift/su_max     0.001
_refine_ls_shift/su_mean     0.000
_refine_diff_density_max     0.456
_refine_diff_density_min     -0.247
_refine_ls_extinction_method     none
_refine_ls_extinction_coef     ?
_refine_ls_abs_structure_details     ?
loop_
    _atom_type_symbol
    _atom_type_description
    _atom_type_scat_dispersion_real
    _atom_type_scat_dispersion_imag
    _atom_type_scat_source
    'C' 'C' 0.0033 0.0016
                         'International Tables Vol C Tables 4.2.6.8 and 6.1.1.4'
    'H' 'H' 0.0000 0.0000
                         'International Tables Vol C Tables 4.2.6.8 and 6.1.1.4'
    'O' 'O' 0.0106 0.0060
                         'International Tables Vol C Tables 4.2.6.8 and 6.1.1.4'
    'Br' 'Br' -0.2901 2.4595
                         'International Tables Vol C Tables 4.2.6.8 and 6.1.1.4'
_computing_data_collection     'APEX2 (Bruker, 2007)'
_computing_cell_refinement     'SAINT (Bruker, 2007)'
_computing_data_reduction     'SAINT (Bruker, 2007)'
_computing_structure_solution     'SHELXS97 (Sheldrick, 2008)'
_computing_structure_refinement     'SHELXL97 (Sheldrick, 2008)'
_computing_molecular_graphics     'SHELXTL (Sheldrick, 2008)'
_computing_publication_material
           'SHELXTL (Sheldrick, 2008) and OLEX2 (Dolomanov <i>et al.</i>, 2009)'
loop_
    _atom_site_type_symbol
    _atom_site_label
    _atom_site_fract_x
    _atom_site_fract_y
    _atom_site_fract_z
    _atom_site_U_iso_or_equiv
    _atom_site_adp_type
    _atom_site_calc_flag
    _atom_site_refinement_flags
    _atom_site_occupancy
    _atom_site_symmetry_multiplicity
    _atom_site_disorder_assembly
    _atom_site_disorder_group
    Br Br1 0.11374(2) 0.567091(9) 0.25208(2) 0.02342(6) Uani d . 1 1 . .
    O O2 0.12613(15) 0.76969(8) 0.28306(17) 0.0236(2) Uani d . 1 1 . .
    H H2 0.144(4) 0.8217(17) 0.294(4) 0.055(8) Uiso d . 1 1 . .
    C C1 0.4646(2) 0.88799(9) 0.3840(2) 0.0228(3) Uani d . 1 1 . .
    H H1 0.5839 0.9229 0.4229 0.027 Uiso calc R 1 1 . .
    O O1 0.30259(19) 0.92736(7) 0.33528(18) 0.0284(2) Uani d . 1 1 . .
    C C6 0.3410(2) 0.64329(9) 0.3299(2) 0.0170(2) Uani d . 1 1 . .
    C C7 0.3132(2) 0.73579(9) 0.3323(2) 0.0166(2) Uani d . 1 1 . .
    C C3 0.6776(2) 0.75351(10) 0.4401(2) 0.0202(3) Uani d . 1 1 . .
    H H3 0.7925 0.7913 0.4781 0.024 Uiso calc R 1 1 . .
    C C5 0.5322(2) 0.60728(9) 0.3814(2) 0.0192(3) Uani d . 1 1 . .
    H H5 0.5480 0.5443 0.3776 0.023 Uiso calc R 1 1 . .
    C C2 0.4853(2) 0.79087(9) 0.38599(19) 0.0177(2) Uani d . 1 1 . .
    C C4 0.7016(2) 0.66178(10) 0.4385(2) 0.0219(3) Uani d . 1 1 . .
    H H4 0.8323 0.6363 0.4760 0.026 Uiso calc R 1 1 . .
loop_
    _atom_site_aniso_label
    _atom_site_aniso_U_11
    _atom_site_aniso_U_22
    _atom_site_aniso_U_33
    _atom_site_aniso_U_12
    _atom_site_aniso_U_13
    _atom_site_aniso_U_23
    Br1 0.01950(8) 0.01875(8) 0.03050(9) -0.00399(5) 0.00602(6) -0.00323(5)
    O2 0.0177(5) 0.0199(5) 0.0302(6) 0.0043(4) 0.0037(4) -0.0004(4)
    C1 0.0317(8) 0.0177(6) 0.0188(6) -0.0035(6) 0.0080(6) 0.0005(5)
    O1 0.0383(7) 0.0187(5) 0.0275(6) 0.0039(4) 0.0095(5) 0.0031(4)
    C6 0.0183(6) 0.0165(6) 0.0158(6) -0.0017(5) 0.0049(5) -0.0020(5)
    C7 0.0168(6) 0.0177(6) 0.0144(6) 0.0022(5) 0.0040(5) -0.0002(5)
    C3 0.0190(7) 0.0241(7) 0.0175(6) -0.0041(5) 0.0059(5) -0.0014(5)
    C5 0.0222(7) 0.0172(6) 0.0181(6) 0.0027(5) 0.0062(5) -0.0014(5)
    C2 0.0222(6) 0.0169(6) 0.0134(6) -0.0018(5) 0.0050(5) -0.0005(5)
    C4 0.0174(6) 0.0265(7) 0.0208(6) 0.0037(5) 0.0048(5) -0.0009(5)
_geom_special_details
;
All e.s.d.'s (except the e.s.d. in the dihedral angle between two l.s. planes)
are estimated using the full covariance matrix. The cell e.s.d.'s are taken
into account individually in the estimation of e.s.d.'s in distances, angles
and torsion angles; correlations between e.s.d.'s in cell parameters are only
used when they are defined by crystal symmetry. An approximate (isotropic)
treatment of cell e.s.d.'s is used for estimating e.s.d.'s involving l.s.
planes.
;
loop_
    _geom_bond_atom_site_label_1
    _geom_bond_atom_site_label_2
    _geom_bond_site_symmetry_2
    _geom_bond_distance
    _geom_bond_publ_flag
    Br1 C6 . 1.8933(13) ?
    O2 C7 . 1.3466(16) ?
    O2 H2 . 0.79(2) ?
    C1 O1 . 1.2284(19) ?
    C1 C2 . 1.4609(19) ?
    C1 H1 . 0.9500 ?
    C6 C5 . 1.3836(19) ?
    C6 C7 . 1.3993(19) ?
    C7 C2 . 1.4107(19) ?
    C3 C4 . 1.384(2) ?
    C3 C2 . 1.397(2) ?
    C3 H3 . 0.9500 ?
    C5 C4 . 1.391(2) ?
    C5 H5 . 0.9500 ?
    C4 H4 . 0.9500 ?
loop_
    _geom_angle_atom_site_label_1
    _geom_angle_atom_site_label_2
    _geom_angle_atom_site_label_3
    _geom_angle_site_symmetry_1
    _geom_angle_site_symmetry_3
    _geom_angle
    _geom_angle_publ_flag
    C7 O2 H2 . . 103.8(18) ?
    O1 C1 C2 . . 124.12(14) ?
    O1 C1 H1 . . 117.9 ?
    C2 C1 H1 . . 117.9 ?
    C5 C6 C7 . . 120.67(13) ?
    C5 C6 Br1 . . 119.87(10) ?
    C7 C6 Br1 . . 119.45(10) ?
    O2 C7 C6 . . 119.90(12) ?
    O2 C7 C2 . . 122.02(12) ?
    C6 C7 C2 . . 118.08(12) ?
    C4 C3 C2 . . 120.32(13) ?
    C4 C3 H3 . . 119.8 ?
    C2 C3 H3 . . 119.8 ?
    C6 C5 C4 . . 121.02(13) ?
    C6 C5 H5 . . 119.5 ?
    C4 C5 H5 . . 119.5 ?
    C3 C2 C7 . . 120.60(13) ?
    C3 C2 C1 . . 119.08(13) ?
    C7 C2 C1 . . 120.32(13) ?
    C3 C4 C5 . . 119.28(13) ?
    C3 C4 H4 . . 120.4 ?
    C5 C4 H4 . . 120.4 ?
loop_
    _geom_torsion_atom_site_label_1
    _geom_torsion_atom_site_label_2
    _geom_torsion_atom_site_label_3
    _geom_torsion_atom_site_label_4
    _geom_torsion_site_symmetry_1
    _geom_torsion_site_symmetry_2
    _geom_torsion_site_symmetry_3
    _geom_torsion_site_symmetry_4
    _geom_torsion
    _geom_torsion_publ_flag
    C5 C6 C7 O2 . . . . -179.59(12) ?
    Br1 C6 C7 O2 . . . . 1.18(17) ?
    C5 C6 C7 C2 . . . . 0.79(19) ?
    Br1 C6 C7 C2 . . . . -178.43(9) ?
    C7 C6 C5 C4 . . . . 0.6(2) ?
    Br1 C6 C5 C4 . . . . 179.81(11) ?
    C4 C3 C2 C7 . . . . 1.0(2) ?
    C4 C3 C2 C1 . . . . -178.47(13) ?
    O2 C7 C2 C3 . . . . 178.81(12) ?
    C6 C7 C2 C3 . . . . -1.59(19) ?
    O2 C7 C2 C1 . . . . -1.71(19) ?
    C6 C7 C2 C1 . . . . 177.89(12) ?
    O1 C1 C2 C3 . . . . 178.64(13) ?
    O1 C1 C2 C7 . . . . -0.9(2) ?
    C2 C3 C4 C5 . . . . 0.4(2) ?
    C6 C5 C4 C3 . . . . -1.2(2) ?
loop_
    _geom_hbond_atom_site_label_D
    _geom_hbond_atom_site_label_H
    _geom_hbond_atom_site_label_A
    _geom_hbond_site_symmetry_A
    _geom_hbond_distance_DH
    _geom_hbond_distance_HA
    _geom_hbond_distance_DA
    _geom_hbond_angle_DHA
    O2 H2 O1 . 0.79(2) 1.90(2) 2.6364(16) 154(2)
    C4 H4 Br1 1_655 0.95 3.05 3.798(2) 136.74
data_global
_journal_date_recd_electronic     2012-07-06
_journal_date_accepted     2012-07-10
_journal_name_full     'Acta Crystallographica, Section E'
_journal_year     2012
_journal_volume     68
_journal_issue      8
_journal_page_first     o2484
_journal_page_last     o2484
_journal_paper_category     QO
_journal_paper_doi     10.1107/S1600536812031510
_journal_coeditor_code     BG2472
_publ_contact_author_name     'Tanski, Joseph M.'
_publ_contact_author_address
;
Department of Chemistry
Vassar College
Poughkeepsie, NY 12604
USA
;
_publ_contact_author_email     jotanski@vassar.edu
_publ_contact_author_fax     845-437-5732
_publ_contact_author_phone     845-437-5731
_publ_section_title
;
3-Bromo-2-hydroxybenzaldehyde
;
loop_
    _publ_author_name
    _publ_author_footnote
    _publ_author_address
    'Metlay, Jessica B.' .
;
Department of Chemistry
Vassar College
Poughkeepsie, NY 12604
USA
;
    'Tanski, Joseph M.' .
;
Department of Chemistry
Vassar College
Poughkeepsie, NY 12604
USA
;
