# Supplementary material for: 3-Bromo-2-hy­droxy­benzaldehyde
Source: Acta Crystallogr Sect E Struct Rep Online. 2012 Jul 18;68(Pt 8):o2484. doi: 10.1107/S1600536812031510 (PMC3414939; doi:10.1107/S1600536812031510)
Supplement: Supplementary file 2 [file e-68-o2484-Isup2.hkl]

# 
# h,k,l, Fc-squared, Fo-squared, sigma(Fo-squared) and status flag 
# 
data_I
_shelx_title ' JM1505C in P2(1)/c' 
_shelx_refln_list_code          4 
_shelx_F_calc_maximum      152.63 
_exptl_crystal_F_000       392.00 
_reflns_d_resolution_high  0.6999 
 
loop_ 
 _symmetry_equiv_pos_as_xyz 
 'x, y, z' 
 '-x, y+1/2, -z+1/2' 
 '-x, -y, -z' 
 'x, -y-1/2, z-1/2' 
 
_cell_length_a     7.0282 
_cell_length_b    14.9715 
_cell_length_c     6.8472 
_cell_angle_alpha  90.000 
_cell_angle_beta  108.907 
_cell_angle_gamma  90.000 
 
_shelx_F_squared_multiplier     1.000 
 
loop_ 
 _refln_index_h 
 _refln_index_k 
 _refln_index_l 
 _refln_F_squared_calc 
 _refln_F_squared_meas 
 _refln_F_squared_sigma 
 _refln_observed_status 
   1   0   0      140.36      151.56      2.46 o 
   2   0   0        1.87       -1.80      1.80 o 
   3   0   0     1891.23     1790.84     20.42 o 
   4   0   0     6018.68     6360.82     67.23 o 
   5   0   0    11696.99    12042.38    143.69 o 
   6   0   0       12.17       17.47      4.74 o 
   7   0   0      347.72      356.15     16.01 o 
   8   0   0      591.31      598.83     40.33 o 
   9   0   0     1212.39     1326.82     45.47 o 
   1   1   0     3995.26     4157.71     30.14 o 
   2   1   0     3528.30     3593.87     30.04 o 
   3   1   0     2711.31     2804.94     23.12 o 
   4   1   0      148.86      145.65      4.20 o 
   5   1   0      429.80      434.11      5.94 o 
   6   1   0      879.26      880.97     11.55 o 
   7   1   0      360.01      362.86     10.69 o 
   8   1   0      153.73      158.10     10.48 o 
   9   1   0       49.16       46.82     10.26 o 
   0   2   0       95.15      113.82      2.96 o 
   1   2   0     4010.16     4207.29     30.59 o 
   2   2   0      571.10      534.13      5.08 o 
   3   2   0     1173.72     1261.78     10.75 o 
   4   2   0     1544.32     1521.14     13.14 o 
   5   2   0      448.49      440.80      6.03 o 
   6   2   0      744.59      761.68     14.72 o 
   7   2   0       53.61       53.52      6.12 o 
   8   2   0      418.77      435.48     15.70 o 
   9   2   0      193.27      222.80     15.52 o 
   1   3   0     7177.60     7587.41     58.17 o 
   2   3   0     4325.66     4356.09     32.30 o 
   3   3   0     2725.06     2720.61     22.51 o 
   4   3   0     1456.35     1502.57     13.05 o 
   5   3   0      705.82      675.53      7.71 o 
   6   3   0     1607.05     1635.54     20.16 o 
   7   3   0     1313.43     1327.31     18.92 o 
   8   3   0      335.54      338.93     11.31 o 
   9   3   0        1.30       -4.80      6.77 o 
   0   4   0      227.89      233.28      3.75 o 
   1   4   0      594.53      587.21      6.15 o 
   2   4   0      368.45      372.80      4.14 o 
   3   4   0       32.78       34.04      1.88 o 
   4   4   0       55.24       64.89      2.87 o 
   5   4   0        1.77        3.90      2.12 o 
   6   4   0       42.09       43.62      4.67 o 
   7   4   0       16.24        8.36      4.66 o 
   8   4   0        0.31       -2.82      6.30 o 
   9   4   0        1.95       -0.86      7.04 o 
   1   5   0     7843.94     8253.39     61.17 o 
   2   5   0     9734.19    10082.82     73.25 o 
   3   5   0     3074.74     3048.30     25.17 o 
   4   5   0      668.62      695.00      7.48 o 
   5   5   0      536.20      559.46      7.73 o 
   6   5   0     3309.68     3259.71     34.44 o 
   7   5   0     1331.88     1426.74     38.22 o 
   8   5   0       56.07       58.52      7.42 o 
   9   5   0        1.35       -4.46      8.11 o 
   0   6   0    19006.05    19750.52    202.98 o 
   1   6   0     2361.76     2491.33     19.10 o 
   2   6   0      104.51      108.98      2.50 o 
   3   6   0     1305.90     1251.05     11.65 o 
   4   6   0     3338.81     3373.16     26.62 o 
   5   6   0     3790.78     3619.30     31.22 o 
   6   6   0      160.76      174.39      6.40 o 
   7   6   0      151.63      156.79      7.86 o 
   8   6   0      396.20      418.84     33.67 o 
   9   6   0      657.77      690.07     28.48 o 
   1   7   0        4.37        8.07      1.17 o 
   2   7   0      103.18       95.58      2.55 o 
   3   7   0      107.96      113.79      3.22 o 
   4   7   0       14.11       14.11      2.08 o 
   5   7   0       34.30       43.60      3.30 o 
   6   7   0        6.78       13.02      3.86 o 
   7   7   0       10.91       11.00      5.86 o 
   8   7   0       26.33       33.99      8.60 o 
   0   8   0     4184.19     4001.33     42.65 o 
   1   8   0     4942.74     5122.19     40.77 o 
   2   8   0       22.92       32.28      4.95 o 
   3   8   0     1419.21     1382.13     13.43 o 
   4   8   0     2703.13     2680.07     23.73 o 
   5   8   0     1819.67     1921.04     18.52 o 
   6   8   0      629.92      594.52     11.12 o 
   7   8   0      159.86      163.30     13.65 o 
   8   8   0      754.99      780.34     25.18 o 
   1   9   0     1257.09     1252.74     10.94 o 
   2   9   0     1505.61     1531.47     13.16 o 
   3   9   0      774.14      770.68      8.49 o 
   4   9   0      263.25      278.86      5.55 o 
   5   9   0       30.90       37.64      3.85 o 
   6   9   0      708.87      695.45     13.96 o 
   7   9   0      341.14      366.68     14.85 o 
   8   9   0       76.65       74.29      8.10 o 
   0  10   0     2309.86     2383.69     27.08 o 
   1  10   0     1285.94     1262.32     11.25 o 
   2  10   0      697.69      661.35      7.99 o 
   3  10   0      132.03      123.15      4.92 o 
   4  10   0     1845.64     1806.04     19.25 o 
   5  10   0      701.83      671.13     10.33 o 
   6  10   0        1.08        4.39      4.65 o 
   7  10   0      130.55      137.95      8.72 o 
   8  10   0       37.26       30.74      7.41 o 
   1  11   0     2567.72     2615.15     22.87 o 
   2  11   0     4374.33     4429.09     36.92 o 
   3  11   0     2433.10     2420.57     23.65 o 
   4  11   0      371.65      376.84      7.54 o 
   5  11   0      519.42      515.09      9.20 o 
   6  11   0     1149.29     1140.44     17.03 o 
   7  11   0     1098.42     1150.43     42.55 o 
   8  11   0      213.28      238.93     13.06 o 
   0  12   0      905.37      932.11     15.83 o 
   1  12   0      497.61      506.57      7.49 o 
   2  12   0      301.01      307.21      7.51 o 
   3  12   0      204.00      192.01      5.18 o 
   4  12   0      418.09      413.04      8.19 o 
   5  12   0      481.60      464.91      9.58 o 
   6  12   0       62.11       63.90      6.11 o 
   7  12   0       41.34       47.65      7.28 o 
   1  13   0     1584.79     1509.71     16.31 o 
   2  13   0      881.17      898.26     11.43 o 
   3  13   0      867.51      875.34     15.33 o 
   4  13   0      164.43      162.40      6.46 o 
   5  13   0      287.46      294.01      7.79 o 
   6  13   0      820.82      885.21     15.22 o 
   7  13   0      138.69      126.35     11.09 o 
   0  14   0     2848.93     2781.18     51.64 o 
   1  14   0     1702.70     1645.65     17.77 o 
   2  14   0        1.08        2.12      3.14 o 
   3  14   0      300.85      293.65      8.53 o 
   4  14   0     1674.20     1645.77     19.44 o 
   5  14   0     1064.31     1054.46     14.68 o 
   6  14   0      117.26      117.97      8.81 o 
   7  14   0       12.74       21.42     13.57 o 
   1  15   0       78.65       76.72      4.68 o 
   2  15   0       10.69        5.29      3.20 o 
   3  15   0        9.66       19.18      4.58 o 
   4  15   0       72.78       64.25      5.64 o 
   5  15   0        1.40       10.34      6.14 o 
   6  15   0        3.15       10.73      8.05 o 
   0  16   0     1535.06     1492.57     29.91 o 
   1  16   0      874.15      864.86     12.06 o 
   2  16   0        1.28       -3.82      3.82 o 
   3  16   0      204.24      189.76      8.41 o 
   4  16   0     1036.35     1028.64     18.12 o 
   5  16   0      563.28      571.80     13.99 o 
   6  16   0       69.25       87.90     12.96 o 
   1  17   0      599.54      631.88     10.40 o 
   2  17   0      536.16      538.67     17.96 o 
   3  17   0      413.29      389.58     11.45 o 
   4  17   0      186.48      182.32      9.41 o 
   5  17   0       25.52        5.93      8.36 o 
   0  18   0      209.60      194.74     14.60 o 
   1  18   0       16.09       18.73      5.26 o 
   2  18   0       60.46       72.58      7.23 o 
   3  18   0      347.17      359.57     11.38 o 
   4  18   0       15.04       15.86      6.82 o 
   5  18   0       50.12       72.44     12.62 o 
   1  19   0      616.76      626.94     14.31 o 
   2  19   0     1083.62     1059.80     18.96 o 
   3  19   0      595.80      610.78     14.59 o 
   4  19   0       54.74       46.81      7.76 o 
   0  20   0      229.68      211.13     13.81 o 
   1  20   0      350.18      372.03     11.93 o 
   2  20   0        0.54       -2.41      7.56 o 
   3  20   0       43.71       66.16     20.32 o 
   1  21   0       17.57       22.47      8.50 o 
  -9   1   1        7.48       10.61      7.07 o 
  -8   1   1      327.98      329.11     10.78 o 
  -7   1   1     2183.35     2172.43     29.02 o 
  -6   1   1     1410.27     1396.34     14.41 o 
  -5   1   1     1259.28     1243.21     11.57 o 
  -4   1   1      638.95      655.76      6.86 o 
  -3   1   1     5514.85     5689.65     42.01 o 
  -2   1   1    13015.17    13292.52    103.51 o 
  -1   1   1     2622.76     2692.46     19.71 o 
   0   1   1        1.56       -0.64      0.64 o 
   1   1   1     2936.05     2946.75     21.76 o 
   2   1   1     9851.46    10167.29     77.22 o 
   3   1   1     4852.30     4910.37     36.84 o 
   4   1   1      310.29      312.97      4.26 o 
   5   1   1     1054.19     1034.42     12.63 o 
   6   1   1     1001.92      992.95     13.97 o 
   7   1   1     1619.76     1598.64     45.73 o 
   8   1   1      276.16      295.71     11.20 o 
   9   1   1       14.61        7.52      7.38 o 
  -9   2   1      561.18      566.86     21.52 o 
  -8   2   1      481.46      463.54     12.44 o 
  -7   2   1        9.51        8.84      5.26 o 
  -6   2   1        5.76        7.25      2.88 o 
  -5   2   1     3109.36     3124.56     25.00 o 
  -4   2   1     3615.07     3627.05     29.28 o 
  -3   2   1      787.32      756.20      6.99 o 
  -2   2   1      470.28      516.05      5.26 o 
  -1   2   1     1664.65     1710.55     12.84 o 
   0   2   1     7393.47     7644.52     55.20 o 
   1   2   1     6815.20     6912.75     50.03 o 
   2   2   1        2.20        3.01      0.97 o 
   3   2   1      625.09      562.59      6.92 o 
   4   2   1     3530.00     3563.10     27.87 o 
   5   2   1      872.57      857.01     13.94 o 
   6   2   1      718.37      728.40     10.88 o 
   7   2   1      141.52      149.28      7.42 o 
   8   2   1      318.95      306.36     11.71 o 
   9   2   1      447.04      508.88     23.57 o 
  -9   3   1       27.81       38.01      9.70 o 
  -8   3   1       81.29       80.82      7.43 o 
  -7   3   1       99.64      115.62      7.50 o 
  -6   3   1      513.90      523.16      7.81 o 
  -5   3   1       55.25       58.23      3.18 o 
  -4   3   1       89.91      126.25      4.30 o 
  -3   3   1     3076.81     3364.92     27.27 o 
  -2   3   1      658.22      645.70      5.76 o 
  -1   3   1      437.08      436.00      3.97 o 
   0   3   1      185.87      190.07      2.44 o 
   1   3   1      456.43      468.99      4.85 o 
   2   3   1     4510.46     4919.04     36.52 o 
   3   3   1       83.46       70.46      3.28 o 
   4   3   1       10.70       10.91      1.83 o 
   5   3   1        3.84       10.67      3.11 o 
   6   3   1      556.62      555.86     10.85 o 
   7   3   1      247.61      249.83      8.80 o 
   8   3   1        3.57        0.11      6.22 o 
   9   3   1       13.86       21.03     10.89 o 
  -9   4   1      729.34      774.27     16.88 o 
  -8   4   1     1696.29     1713.15     25.37 o 
  -7   4   1       56.78       62.98      5.35 o 
  -6   4   1      683.05      714.05      9.49 o 
  -5   4   1     3158.54     3128.64     27.16 o 
  -4   4   1     6396.94     6291.51     50.32 o 
  -3   4   1     6800.46     7331.53     65.04 o 
  -2   4   1     3001.71     3194.77     24.02 o 
  -1   4   1     8156.91     8404.03     60.72 o 
   0   4   1    10431.70    10501.26     75.74 o 
   1   4   1     9187.58     9396.94     68.01 o 
   2   4   1      922.91     1070.86      9.30 o 
   3   4   1     5788.02     6106.59     45.56 o 
   4   4   1     4795.72     4734.98     36.33 o 
   5   4   1     2584.66     2534.93     26.84 o 
   6   4   1      395.62      403.12     10.71 o 
   7   4   1      135.05      145.78      7.71 o 
   8   4   1      962.61      975.46     21.07 o 
  -9   5   1        7.26        1.20      6.97 o 
  -8   5   1      205.85      214.54     12.75 o 
  -7   5   1      586.14      595.84     11.68 o 
  -6   5   1      595.61      595.23      8.54 o 
  -5   5   1      445.00      452.80      6.88 o 
  -4   5   1       72.49       61.10      2.50 o 
  -3   5   1     3952.91     4221.28     40.26 o 
  -2   5   1     3313.06     3221.13     24.37 o 
  -1   5   1     1004.53     1063.20      8.75 o 
   0   5   1        9.76       12.80      1.26 o 
   1   5   1      655.94      591.66      5.53 o 
   2   5   1     6483.83     6805.06     50.12 o 
   3   5   1      746.94      665.13      7.34 o 
   4   5   1      116.64      116.82      4.12 o 
   5   5   1      324.51      289.53      6.63 o 
   6   5   1      243.60      255.12      8.05 o 
   7   5   1      961.30      953.36     15.29 o 
   8   5   1       18.87       29.54      9.34 o 
  -9   6   1      165.74      177.21     18.78 o 
  -8   6   1      148.22      157.14      9.16 o 
  -7   6   1      188.30      181.69     11.79 o 
  -6   6   1      417.71      378.55      7.05 o 
  -5   6   1      327.41      344.91      6.11 o 
  -4   6   1     1578.36     1591.86     13.74 o 
  -3   6   1      403.69      376.56      4.62 o 
  -2   6   1       22.80       18.80      1.46 o 
  -1   6   1     2229.22     2391.22     18.39 o 
   0   6   1      661.32      618.24      6.31 o 
   1   6   1     1644.90     1756.45     15.15 o 
   2   6   1       41.83       30.58      1.71 o 
   3   6   1      508.26      488.98      5.82 o 
   4   6   1      754.47      722.29      8.98 o 
   5   6   1      642.22      658.73     10.22 o 
   6   6   1      125.36      116.91      6.70 o 
   7   6   1       48.06       60.23      7.47 o 
   8   6   1      144.51      148.33     11.36 o 
  -9   7   1        3.68        4.78      8.68 o 
  -8   7   1      249.43      240.13     13.87 o 
  -7   7   1     1582.15     1633.82     20.93 o 
  -6   7   1     1067.42     1093.73     13.08 o 
  -5   7   1      634.19      602.34      8.26 o 
  -4   7   1      258.56      246.91      7.49 o 
  -3   7   1     4296.61     4241.22     44.36 o 
  -2   7   1     5844.85     6003.45     44.51 o 
  -1   7   1      605.12      560.87      5.86 o 
   0   7   1      986.63     1109.26     10.30 o 
   1   7   1     2227.09     2306.02     19.57 o 
   2   7   1     7356.80     7346.49     54.28 o 
   3   7   1     2644.92     2624.39     22.52 o 
   4   7   1      126.74      137.34      3.96 o 
   5   7   1       53.01       55.22      4.12 o 
   6   7   1     1680.63     1590.08     26.84 o 
   7   7   1     1141.20     1125.63     19.55 o 
   8   7   1      156.30      159.02     11.54 o 
  -9   8   1        7.49       15.17     12.00 o 
  -8   8   1       45.28       48.37      8.30 o 
  -7   8   1       13.42        6.45      6.19 o 
  -6   8   1       91.43       86.87      4.59 o 
  -5   8   1       69.69       66.64      3.77 o 
  -4   8   1        6.77        8.64      2.34 o 
  -3   8   1      220.87      203.22      3.77 o 
  -2   8   1       42.19       41.06      2.09 o 
  -1   8   1      390.18      432.45      4.87 o 
   0   8   1      106.94      130.28      3.09 o 
   1   8   1      201.53      214.29      3.90 o 
   2   8   1       52.92       57.04      2.21 o 
   3   8   1       36.14       43.43      2.47 o 
   4   8   1      227.04      193.60      5.72 o 
   5   8   1        2.92       10.02      3.97 o 
   6   8   1      172.33      144.99      8.39 o 
   7   8   1        0.04        3.95      6.13 o 
   8   8   1       29.48       40.89      7.77 o 
  -8   9   1      327.07      363.12     17.89 o 
  -7   9   1      894.23      907.69     14.76 o 
  -6   9   1     1709.93     1643.99     21.90 o 
  -5   9   1      154.75      183.18      5.18 o 
  -4   9   1       24.52       18.65      2.65 o 
  -3   9   1     4615.93     4507.75     34.58 o 
  -2   9   1     5009.48     4991.11     37.73 o 
  -1   9   1     1861.29     1910.54     15.58 o 
   0   9   1      143.74      153.11      3.52 o 
   1   9   1     1305.69     1303.09     12.81 o 
   2   9   1     5122.76     5120.35     45.04 o 
   3   9   1     3006.28     2991.94     27.00 o 
   4   9   1        6.90        7.36      2.75 o 
   5   9   1      428.70      440.01      9.54 o 
   6   9   1     1118.26     1080.97     23.45 o 
   7   9   1      635.58      626.97     14.80 o 
   8   9   1      171.68      180.47     10.74 o 
  -8  10   1      604.41      639.90     26.16 o 
  -7  10   1       37.68       43.67      8.11 o 
  -6  10   1      386.60      366.70      8.24 o 
  -5  10   1     1267.07     1270.76     18.22 o 
  -4  10   1     4662.27     4551.35     41.63 o 
  -3  10   1     1459.66     1424.80     17.16 o 
  -2  10   1      998.67      990.77      9.52 o 
  -1  10   1     2336.87     2390.66     19.23 o 
   0  10   1     4057.69     4037.89     31.18 o 
   1  10   1     4663.78     4693.68     38.47 o 
   2  10   1      163.87      169.41      4.36 o 
   3  10   1     3168.04     3091.56     27.05 o 
   4  10   1     1284.98     1273.01     13.64 o 
   5  10   1     1745.46     1686.38     23.64 o 
   6  10   1      313.55      321.39     12.96 o 
   7  10   1       76.47       75.24      7.90 o 
   8  10   1      735.14      826.76     29.82 o 
  -8  11   1        3.07       -1.43      8.23 o 
  -7  11   1       39.58       45.67      7.27 o 
  -6  11   1       11.56       14.43      4.32 o 
  -5  11   1       27.55       26.12      4.01 o 
  -4  11   1       81.66       79.53      4.43 o 
  -3  11   1      141.97      137.80      4.25 o 
  -2  11   1       77.21       81.68      4.33 o 
  -1  11   1      104.73      103.65      4.41 o 
   0  11   1        3.83        4.71      2.07 o 
   1  11   1       99.32      101.53      4.21 o 
   2  11   1      317.04      307.78      5.65 o 
   3  11   1        1.55        6.88      2.74 o 
   4  11   1        8.52        6.28      3.54 o 
   5  11   1       16.93       11.28      4.70 o 
   6  11   1        5.49        2.80      7.55 o 
   7  11   1       42.85       55.65      7.74 o 
  -8  12   1      108.36      127.88     11.88 o 
  -7  12   1      119.84      138.78      9.55 o 
  -6  12   1      163.74      168.38     12.29 o 
  -5  12   1     1050.06     1031.98     15.41 o 
  -4  12   1     2217.00     2191.61     22.77 o 
  -3  12   1      184.34      181.37      4.95 o 
  -2  12   1        3.79        2.18      2.61 o 
  -1  12   1     1540.70     1499.91     15.88 o 
   0  12   1     3029.68     2948.18     27.60 o 
   1  12   1     1173.14     1180.95     12.30 o 
   2  12   1      114.36      111.55      4.72 o 
   3  12   1      530.21      524.37      7.98 o 
   4  12   1     1439.62     1418.05     18.20 o 
   5  12   1     1122.44     1087.21     17.01 o 
   6  12   1       47.22       45.12      6.74 o 
   7  12   1        2.51        7.46      6.74 o 
  -7  13   1      162.02      150.33      9.60 o 
  -6  13   1      440.76      470.31     11.12 o 
  -5  13   1        9.79       16.17      5.05 o 
  -4  13   1       41.29       36.69      4.76 o 
  -3  13   1      962.27      933.66     13.28 o 
  -2  13   1      739.68      775.94     10.34 o 
  -1  13   1      637.62      601.18      9.16 o 
   0  13   1        4.13        1.76      2.93 o 
   1  13   1      337.28      340.47      6.25 o 
   2  13   1      595.72      606.99      8.53 o 
   3  13   1     1156.94     1131.11     12.90 o 
   4  13   1       99.20      104.58      5.82 o 
   5  13   1       43.78       65.54      6.11 o 
   6  13   1      232.06      242.37     10.55 o 
   7  13   1      116.16      110.16      9.33 o 
  -7  14   1       26.46       27.93      9.26 o 
  -6  14   1       39.48       46.46      6.89 o 
  -5  14   1       97.31       84.26      6.99 o 
  -4  14   1      469.93      462.01     11.35 o 
  -3  14   1      381.77      356.92      9.97 o 
  -2  14   1       29.74       37.18      3.66 o 
  -1  14   1      636.31      595.11      9.11 o 
   0  14   1      373.01      384.56      7.41 o 
   1  14   1      440.80      404.08      7.08 o 
   2  14   1        5.78       -0.11      3.38 o 
   3  14   1      246.52      244.18      6.43 o 
   4  14   1      578.39      574.64     10.22 o 
   5  14   1       55.70       55.44      6.16 o 
   6  14   1        9.50       15.09      9.56 o 
  -7  15   1      659.01      667.81     33.49 o 
  -6  15   1      711.71      702.20     15.58 o 
  -5  15   1      480.08      507.91     13.01 o 
  -4  15   1      145.96      141.24      8.19 o 
  -3  15   1     2157.79     2123.88     28.35 o 
  -2  15   1     2703.67     2629.36     29.07 o 
  -1  15   1      636.64      655.31      9.98 o 
   0  15   1       55.32       43.98      4.02 o 
   1  15   1     1394.66     1346.10     15.84 o 
   2  15   1     2808.52     2838.61     28.30 o 
   3  15   1     1644.97     1601.39     20.44 o 
   4  15   1        7.04        7.31      5.80 o 
   5  15   1       77.74       70.93      6.68 o 
   6  15   1      796.13      797.49     17.36 o 
  -6  16   1      129.66      120.04     10.96 o 
  -5  16   1       58.31       55.78      8.43 o 
  -4  16   1      841.60      867.28     16.52 o 
  -3  16   1       43.52       51.97      6.35 o 
  -2  16   1       34.44       36.87      4.99 o 
  -1  16   1      485.60      468.80      9.81 o 
   0  16   1      315.59      337.25      8.48 o 
   1  16   1      491.04      478.68      8.76 o 
   2  16   1       47.52       46.06      4.69 o 
   3  16   1      189.18      192.89      7.68 o 
   4  16   1      325.66      323.20      9.52 o 
   5  16   1      153.96      140.47      9.13 o 
  -6  17   1      188.48      197.95     26.40 o 
  -5  17   1       45.22       59.12      7.83 o 
  -4  17   1        4.25       -0.59      6.31 o 
  -3  17   1      248.64      237.31      9.96 o 
  -2  17   1      407.33      394.65     10.96 o 
  -1  17   1      224.86      224.17      7.99 o 
   0  17   1        0.51        1.48      4.55 o 
   1  17   1      183.31      180.68      7.52 o 
   2  17   1      523.20      524.77     10.31 o 
   3  17   1       82.18       76.89      6.30 o 
   4  17   1       65.84       73.64      7.57 o 
   5  17   1       89.55       93.43     17.23 o 
  -5  18   1      417.75      429.29     18.81 o 
  -4  18   1      544.27      553.65     14.17 o 
  -3  18   1      286.92      308.17     15.14 o 
  -2  18   1       29.37       34.77      6.55 o 
  -1  18   1      648.01      661.86     12.26 o 
   0  18   1      886.31      896.86     14.51 o 
   1  18   1      511.79      504.34     16.59 o 
   2  18   1      102.91      108.19      6.84 o 
   3  18   1      297.99      301.51     10.53 o 
   4  18   1      476.81      470.65     15.65 o 
  -4  19   1        1.85        3.21      7.14 o 
  -3  19   1       77.57       86.83      8.36 o 
  -2  19   1       32.25       43.95      9.72 o 
  -1  19   1       29.57       40.34      6.04 o 
   0  19   1        3.96        1.67      5.38 o 
   1  19   1        2.73        3.99      6.80 o 
   2  19   1        2.23        4.88      6.24 o 
   3  19   1       10.58       17.38      8.15 o 
  -3  20   1      275.02      267.43     12.35 o 
  -2  20   1      107.91      121.24      8.70 o 
  -1  20   1      323.55      315.08     11.45 o 
   0  20   1      400.88      380.26     10.54 o 
   1  20   1      855.76      938.64     17.97 o 
   2  20   1       25.21       28.75      8.59 o 
  -1  21   1       12.08       -3.36     10.47 o 
   0  21   1       24.08       33.16      7.52 o 
   1  21   1      115.71      132.93     13.22 o 
  -9   0   2     1343.88     1370.08     32.27 o 
  -8   0   2     1144.05     1152.14     27.27 o 
  -7   0   2      377.22      369.35     15.44 o 
  -6   0   2     1027.34     1015.87     17.90 o 
  -5   0   2     6244.98     6275.46     66.80 o 
  -4   0   2     7242.00     7343.51     76.66 o 
  -3   0   2     2538.91     2591.92     28.26 o 
  -2   0   2       15.92        7.41      2.19 o 
  -1   0   2    18934.25    18975.32    193.87 o 
   0   0   2    16767.41    16823.15    154.42 o 
   1   0   2     4339.54     4288.64     81.06 o 
   2   0   2      192.59      200.80      5.73 o 
   3   0   2     2441.03     2462.19     33.16 o 
   4   0   2     7277.88     7254.87     77.86 o 
   5   0   2     2359.55     2269.72     40.41 o 
   6   0   2      152.56      160.61     10.60 o 
   7   0   2      100.67      128.07     15.16 o 
   8   0   2     1030.31     1043.51     27.99 o 
  -9   1   2       28.31       43.82      7.34 o 
  -8   1   2       23.14       22.71      6.21 o 
  -7   1   2      228.62      220.64      7.88 o 
  -6   1   2     2985.96     3021.56     31.70 o 
  -5   1   2       16.04       14.54      2.43 o 
  -4   1   2      558.49      603.70      6.25 o 
  -3   1   2      759.37      731.08      6.67 o 
  -2   1   2     1777.87     1736.26     13.49 o 
  -1   1   2    20183.58    20712.84    150.30 o 
   0   1   2    11089.72    11741.82     84.54 o 
   1   1   2     1276.97     1248.52     10.08 o 
   2   1   2     1086.81     1060.86     11.16 o 
   3   1   2     1078.17     1089.10     12.17 o 
   4   1   2      719.72      694.81      9.74 o 
   5   1   2     1949.53     1910.95     20.60 o 
   6   1   2      172.14      170.33      6.50 o 
   7   1   2       97.43      104.32      7.36 o 
   8   1   2      113.22      106.58     11.43 o 
  -9   2   2      187.81      177.38     11.85 o 
  -8   2   2      359.77      385.70     11.28 o 
  -7   2   2       34.48       34.33      4.33 o 
  -6   2   2      117.31      126.64      4.63 o 
  -5   2   2     1681.03     1706.83     16.13 o 
  -4   2   2      677.14      657.33      7.51 o 
  -3   2   2      882.17      938.45      9.05 o 
  -2   2   2       76.14       87.44      1.85 o 
  -1   2   2     1550.71     1553.87     13.00 o 
   0   2   2     4433.55     4482.37     32.92 o 
   1   2   2      895.17      850.07      7.33 o 
   2   2   2       54.40       50.69      2.02 o 
   3   2   2       41.66       37.30      2.96 o 
   4   2   2     1501.33     1512.11     16.47 o 
   5   2   2     1001.27      984.13     12.86 o 
   6   2   2      140.18      142.53      6.28 o 
   7   2   2       37.38       48.69      5.95 o 
   8   2   2       87.59       93.18     11.01 o 
  -9   3   2       11.21       20.51      6.95 o 
  -8   3   2      324.66      314.76     12.22 o 
  -7   3   2     1916.71     1874.83     22.63 o 
  -6   3   2     1456.41     1404.80     14.58 o 
  -5   3   2      333.97      327.25      6.20 o 
  -4   3   2       95.74       81.96      3.23 o 
  -3   3   2     4580.68     4715.92     42.11 o 
  -2   3   2     4675.36     4764.51     35.14 o 
  -1   3   2     5263.29     5367.24     45.42 o 
   0   3   2      240.89      233.03      2.88 o 
   1   3   2      804.87      811.74      7.18 o 
   2   3   2     6130.94     6282.43     46.44 o 
   3   3   2     2614.76     2551.83     22.15 o 
   4   3   2      454.47      460.27      8.29 o 
   5   3   2      175.17      170.53      8.57 o 
   6   3   2     1311.71     1263.95     17.70 o 
   7   3   2     1025.52     1052.13     16.62 o 
   8   3   2      196.94      206.23     10.54 o 
  -9   4   2       20.45       14.74      7.15 o 
  -8   4   2       11.56       13.03      6.10 o 
  -7   4   2       43.94       36.95      4.46 o 
  -6   4   2       48.38       34.99      3.16 o 
  -5   4   2       33.89       29.37      2.76 o 
  -4   4   2        3.70        3.87      1.92 o 
  -3   4   2       94.49       99.80      2.83 o 
  -2   4   2      201.17      201.59      2.98 o 
  -1   4   2       35.55       38.27      1.77 o 
   0   4   2        1.39       -0.98      0.98 o 
   1   4   2       16.97       18.54      1.33 o 
   2   4   2      137.25      140.75      2.94 o 
   3   4   2      101.79      104.64      2.94 o 
   4   4   2       23.85       22.93      3.15 o 
   5   4   2        2.66        5.04      3.44 o 
   6   4   2       59.60       46.02      4.84 o 
   7   4   2       48.65       55.49      5.98 o 
   8   4   2        2.76       -0.47     10.77 o 
  -9   5   2        7.71        8.23      8.25 o 
  -8   5   2      228.42      228.70      9.77 o 
  -7   5   2     1698.12     1688.07     25.65 o 
  -6   5   2     2816.18     2722.53     42.12 o 
  -5   5   2      354.43      363.43      6.14 o 
  -4   5   2      655.41      664.27      7.78 o 
  -3   5   2     3597.66     3556.96     29.23 o 
  -2   5   2     9104.83     9465.69     85.60 o 
  -1   5   2     4419.78     4514.09     33.46 o 
   0   5   2      384.08      385.17      4.68 o 
   1   5   2     4575.44     4706.55     35.16 o 
   2   5   2     4422.58     4452.35     33.70 o 
   3   5   2     3457.09     3463.69     29.05 o 
   4   5   2      202.58      196.16      5.99 o 
   5   5   2     1024.48     1025.07     13.28 o 
   6   5   2     1409.10     1428.86     21.91 o 
   7   5   2      609.49      613.11     17.57 o 
   8   5   2      164.55      178.64     23.90 o 
  -9   6   2      272.58      250.65     13.11 o 
  -8   6   2      921.64      973.93     16.24 o 
  -7   6   2      267.68      246.76      6.11 o 
  -6   6   2     1006.58      946.90     11.40 o 
  -5   6   2     3141.79     3078.38     36.63 o 
  -4   6   2     2122.55     2048.72     18.47 o 
  -3   6   2     2001.72     2084.43     16.73 o 
  -2   6   2        2.61        4.30      1.14 o 
  -1   6   2     7137.14     7366.00     54.06 o 
   0   6   2     8281.87     8481.33     61.90 o 
   1   6   2     1908.95     1931.05     15.58 o 
   2   6   2        3.66        3.33      1.63 o 
   3   6   2      593.72      578.20      6.66 o 
   4   6   2     3144.54     3101.68     29.80 o 
   5   6   2     2082.80     2054.96     24.97 o 
   6   6   2       67.44       85.75     11.78 o 
   7   6   2      178.03      198.49     10.02 o 
   8   6   2      178.31      189.54     10.21 o 
  -9   7   2       58.04       45.60     22.37 o 
  -8   7   2        5.15        2.64      7.36 o 
  -7   7   2       64.49       59.76      4.88 o 
  -6   7   2        2.92        1.38      3.16 o 
  -5   7   2       78.17       70.62      3.75 o 
  -4   7   2        0.29       -1.64      2.04 o 
  -3   7   2        5.71        2.01      1.51 o 
  -2   7   2      463.94      477.67      5.23 o 
  -1   7   2      342.34      387.64      4.21 o 
   0   7   2      670.48      728.16      7.65 o 
   1   7   2      288.80      296.56      4.67 o 
   2   7   2       25.33       22.76      1.96 o 
   3   7   2       64.83       69.67      3.28 o 
   4   7   2       35.79       29.68      3.42 o 
   5   7   2       35.79       16.29      4.33 o 
   6   7   2       96.62       88.51      7.23 o 
   7   7   2       34.54       39.57      7.69 o 
   8   7   2       18.56       21.81      9.67 o 
  -8   8   2      547.86      527.69     19.86 o 
  -7   8   2      154.35      158.06      6.85 o 
  -6   8   2      407.18      393.95      7.27 o 
  -5   8   2     2234.46     2229.26     32.51 o 
  -4   8   2     2745.19     2712.06     23.82 o 
  -3   8   2     1334.33     1323.38     12.18 o 
  -2   8   2       34.75       36.53      2.01 o 
  -1   8   2     3271.29     3215.82     24.77 o 
   0   8   2     5735.25     5795.54     46.37 o 
   1   8   2     2206.43     2240.01     19.61 o 
   2   8   2       57.96       67.52      4.20 o 
   3   8   2      707.56      680.98      8.46 o 
   4   8   2     2334.43     2346.07     23.79 o 
   5   8   2     1701.07     1673.82     23.43 o 
   6   8   2      128.05      130.55      8.08 o 
   7   8   2       58.51       55.48      7.53 o 
  -9   9   2       38.67       71.49     12.95 o 
  -8   9   2      166.05      176.33     14.22 o 
  -7   9   2      738.10      735.18     13.10 o 
  -6   9   2      254.06      280.78     12.99 o 
  -5   9   2       19.43       11.23      2.98 o 
  -4   9   2       30.05       25.64      2.75 o 
  -3   9   2     1977.19     2002.07     16.71 o 
  -2   9   2     1388.92     1411.41     12.24 o 
  -1   9   2      476.69      448.21      5.21 o 
   0   9   2       17.34       27.34      2.24 o 
   1   9   2      235.86      234.26      4.53 o 
   2   9   2     2473.08     2448.60     21.78 o 
   3   9   2      311.17      308.48      7.18 o 
   4   9   2      204.85      207.69      6.22 o 
   5   9   2        2.76        9.61      6.14 o 
   6   9   2      409.45      391.68     11.81 o 
   7   9   2      412.04      429.43     13.22 o 
  -8  10   2      192.93      184.53     15.95 o 
  -7  10   2       18.97       19.97      5.44 o 
  -6  10   2       16.43       14.44      4.78 o 
  -5  10   2      672.81      634.45      9.81 o 
  -4  10   2      686.36      685.05     10.31 o 
  -3  10   2      391.60      385.29      5.35 o 
  -2  10   2       68.81       68.31      2.84 o 
  -1  10   2      843.71      846.36      9.13 o 
   0  10   2     1315.19     1326.78     12.95 o 
   1  10   2      384.32      392.52      6.04 o 
   2  10   2       20.86       19.30      2.73 o 
   3  10   2      497.12      507.14      7.67 o 
   4  10   2      793.54      777.38     14.40 o 
   5  10   2      133.33      143.61      8.29 o 
   6  10   2       23.36       18.60      6.53 o 
   7  10   2       33.31       28.40      7.40 o 
  -8  11   2       83.23       71.96     12.43 o 
  -7  11   2     1102.69     1106.43     17.17 o 
  -6  11   2     2068.96     2001.69     24.88 o 
  -5  11   2      305.03      311.34      8.39 o 
  -4  11   2     1543.85     1465.37     18.35 o 
  -3  11   2      327.52      329.72      6.40 o 
  -2  11   2     6707.14     6795.07     58.91 o 
  -1  11   2     2173.80     2150.25     19.31 o 
   0  11   2       33.85       35.11      2.79 o 
   1  11   2     4292.06     4236.28     35.53 o 
   2  11   2      490.49      509.59     11.78 o 
   3  11   2     4287.46     4285.38     36.65 o 
   4  11   2      150.75      148.20      6.17 o 
   5  11   2      560.93      531.01     12.96 o 
   6  11   2     1117.25     1149.05     20.55 o 
   7  11   2      247.33      249.05     11.56 o 
  -8  12   2      105.58      130.75     20.22 o 
  -7  12   2       21.92       31.68      6.06 o 
  -6  12   2       60.52       50.13      5.98 o 
  -5  12   2      221.88      222.34      8.37 o 
  -4  12   2      163.68      167.70      8.58 o 
  -3  12   2      246.55      246.05      8.03 o 
  -2  12   2       88.53       86.21      4.26 o 
  -1  12   2      253.48      261.53      5.39 o 
   0  12   2      374.92      378.98      6.19 o 
   1  12   2      329.86      324.52      6.18 o 
   2  12   2       29.32       33.01      3.31 o 
   3  12   2       62.73       58.15      4.01 o 
   4  12   2      179.02      167.17      7.03 o 
   5  12   2      117.29      121.73      8.43 o 
   6  12   2      125.38      140.50     10.64 o 
  -7  13   2      303.72      311.15     10.29 o 
  -6  13   2      508.41      497.00     11.27 o 
  -5  13   2      229.39      215.70      9.01 o 
  -4  13   2       27.94       31.78      5.53 o 
  -3  13   2     1177.56     1137.96     17.66 o 
  -2  13   2     1435.85     1395.30     22.17 o 
  -1  13   2      534.52      511.43      9.33 o 
   0  13   2        4.55        3.39      2.69 o 
   1  13   2      564.73      555.93      8.15 o 
   2  13   2     1612.55     1613.38     16.51 o 
   3  13   2      582.11      594.45      9.07 o 
   4  13   2        0.70        5.11      5.00 o 
   5  13   2      177.21      166.87      9.33 o 
   6  13   2      236.60      235.01     17.92 o 
  -7  14   2      149.31      173.23     10.24 o 
  -6  14   2      220.48      214.20     10.08 o 
  -5  14   2     1520.32     1523.46     22.99 o 
  -4  14   2     1048.73     1045.64     21.32 o 
  -3  14   2      295.21      305.66      9.39 o 
  -2  14   2       37.18       37.03      4.43 o 
  -1  14   2     1912.89     1840.93     21.63 o 
   0  14   2     3063.14     2974.54     31.78 o 
   1  14   2      414.25      429.95     10.06 o 
   2  14   2       95.85       95.18      4.88 o 
   3  14   2      191.03      184.81      6.44 o 
   4  14   2     1532.93     1529.70     20.95 o 
   5  14   2      778.61      775.39     18.78 o 
   6  14   2       18.46       18.65      7.45 o 
  -7  15   2        1.58       -8.37      8.37 o 
  -6  15   2        5.80        3.07      6.74 o 
  -5  15   2        4.67       17.87      6.35 o 
  -4  15   2       18.28       29.20      6.24 o 
  -3  15   2        3.05        5.02      5.03 o 
  -2  15   2       53.04       46.72      5.80 o 
  -1  15   2        4.57        7.57      4.06 o 
   0  15   2        1.35       -1.09      4.07 o 
   1  15   2       17.21        9.37      5.39 o 
   2  15   2        9.18       14.35      4.59 o 
   3  15   2       50.30       50.96      4.58 o 
   4  15   2       11.60       -1.90      5.26 o 
   5  15   2        2.37       15.25      7.06 o 
  -6  16   2      151.52      183.83     10.54 o 
  -5  16   2      576.78      573.90     14.29 o 
  -4  16   2      680.52      676.49     14.70 o 
  -3  16   2      371.03      365.72     10.52 o 
  -2  16   2       17.72       14.36      5.52 o 
  -1  16   2      847.52      814.70     13.18 o 
   0  16   2     1319.15     1316.38     17.69 o 
   1  16   2      542.02      501.12     10.48 o 
   2  16   2       13.22       14.74      5.76 o 
   3  16   2      272.44      269.19     11.36 o 
   4  16   2      634.00      590.11     16.26 o 
   5  16   2      491.48      541.86     36.91 o 
  -6  17   2      256.52      281.45     12.34 o 
  -5  17   2       76.26       90.09      9.88 o 
  -4  17   2      258.33      248.87     10.49 o 
  -3  17   2      140.46      147.61      8.73 o 
  -2  17   2     1079.29     1083.66     18.36 o 
  -1  17   2      272.50      268.71      8.36 o 
   0  17   2        6.68       13.28      4.86 o 
   1  17   2      517.23      509.95     10.99 o 
   2  17   2      179.37      199.43      8.18 o 
   3  17   2      898.19      922.23     20.35 o 
   4  17   2       37.03       43.42      8.45 o 
  -5  18   2       23.66       18.55     10.90 o 
  -4  18   2      166.83      162.35      9.89 o 
  -3  18   2       42.04       32.58      6.77 o 
  -2  18   2       25.41       15.52      6.31 o 
  -1  18   2       62.89       61.41      6.07 o 
   0  18   2       72.06       72.71      6.36 o 
   1  18   2      100.32      107.69     11.62 o 
   2  18   2       22.61       22.69      6.58 o 
   3  18   2      120.37      117.83     10.78 o 
   4  18   2       56.16       65.02     14.67 o 
  -4  19   2       11.64        6.25      7.23 o 
  -3  19   2      795.60      814.78     19.74 o 
  -2  19   2     1005.94     1039.12     19.06 o 
  -1  19   2      416.33      411.56     11.90 o 
   0  19   2       12.85       10.29      5.70 o 
   1  19   2      398.80      387.89     10.58 o 
   2  19   2     1082.30     1121.60     25.68 o 
   3  19   2      297.83      318.94     30.20 o 
  -3  20   2       63.43       81.88      9.00 o 
  -2  20   2        0.22       -1.78      6.85 o 
  -1  20   2      249.04      257.09     11.15 o 
   0  20   2      410.18      426.13     11.32 o 
   1  20   2       75.17       83.49      7.29 o 
   2  20   2        8.66       15.30      7.70 o 
 -10   1   3      260.57      301.43     22.00 o 
  -9   1   3        4.59        4.34      6.67 o 
  -8   1   3      611.26      634.22     11.07 o 
  -7   1   3      779.38      763.07     11.37 o 
  -6   1   3     3004.74     3019.42     29.29 o 
  -5   1   3      524.41      522.08      6.98 o 
  -4   1   3      548.84      532.69      6.25 o 
  -3   1   3     5411.42     5459.99     38.22 o 
  -2   1   3     3581.55     3512.87     26.47 o 
  -1   1   3     3802.01     3790.49     28.35 o 
   0   1   3       80.82       84.84      2.23 o 
   1   1   3     3560.24     3600.81     29.07 o 
   2   1   3     4672.81     4631.31     41.13 o 
   3   1   3     2443.84     2459.24     24.01 o 
   4   1   3       40.63       42.80      3.84 o 
   5   1   3       98.13       96.50      4.85 o 
   6   1   3     1403.96     1387.04     19.22 o 
   7   1   3      629.56      604.01     19.38 o 
   8   1   3      147.01      162.30     15.47 o 
  -9   2   3      403.00      400.45     12.43 o 
  -8   2   3      637.25      639.80     11.18 o 
  -7   2   3        1.27       -1.77      3.92 o 
  -6   2   3       68.80       65.24      4.28 o 
  -5   2   3     2781.33     2849.34     24.84 o 
  -4   2   3     1697.74     1588.69     14.59 o 
  -3   2   3     1668.71     1750.66     14.20 o 
  -2   2   3      511.95      533.75      5.33 o 
  -1   2   3     1854.27     1864.60     14.71 o 
   0   2   3     3735.29     3726.86     28.06 o 
   1   2   3     1868.94     1832.34     17.36 o 
   2   2   3      258.98      284.56      4.97 o 
   3   2   3      797.43      791.88      9.52 o 
   4   2   3     2111.56     2076.53     21.74 o 
   5   2   3      385.67      375.06      8.36 o 
   6   2   3      312.82      293.10      8.08 o 
   7   2   3       16.86       27.85      5.93 o 
  -9   3   3       38.58       30.23      8.38 o 
  -8   3   3       47.28       55.02      5.54 o 
  -7   3   3      584.27      573.17      9.80 o 
  -6   3   3       19.31       20.01      3.63 o 
  -5   3   3      217.77      218.20      4.83 o 
  -4   3   3        0.82        1.21      1.92 o 
  -3   3   3     1692.66     1740.04     14.15 o 
  -2   3   3      954.85      941.31      9.08 o 
  -1   3   3       21.50       19.28      1.34 o 
   0   3   3        0.13        0.44      1.28 o 
   1   3   3      250.14      232.68      3.48 o 
   2   3   3     1627.97     1702.72     15.52 o 
   3   3   3       25.84       18.99      2.90 o 
   4   3   3       28.55       25.76      3.47 o 
   5   3   3      193.23      188.72      6.43 o 
   6   3   3       72.66       69.68      5.35 o 
   7   3   3      114.43      121.85      7.80 o 
  -9   4   3     1107.39     1131.22     29.44 o 
  -8   4   3      749.62      762.77     13.41 o 
  -7   4   3      130.52      133.31      6.16 o 
  -6   4   3      404.30      388.35      6.60 o 
  -5   4   3     3432.07     3370.83     28.91 o 
  -4   4   3     8435.91     8702.31     68.91 o 
  -3   4   3      532.62      484.02      7.35 o 
  -2   4   3      639.62      625.67      6.75 o 
  -1   4   3     3307.51     3303.52     27.00 o 
   0   4   3     8029.80     8021.95     58.77 o 
   1   4   3     7218.24     7453.03     54.93 o 
   2   4   3      445.83      506.73      5.79 o 
   3   4   3     1395.30     1364.99     15.16 o 
   4   4   3     2224.78     2181.98     22.73 o 
   5   4   3     1730.43     1727.09     20.70 o 
   6   4   3      385.40      379.34      9.07 o 
   7   4   3      407.97      432.38     13.86 o 
  -9   5   3       22.98       22.45      8.74 o 
  -8   5   3      443.86      423.66     10.76 o 
  -7   5   3      270.88      277.00     11.01 o 
  -6   5   3      909.48      885.55     17.65 o 
  -5   5   3      112.06      111.17      4.89 o 
  -4   5   3       45.31       42.97      2.62 o 
  -3   5   3     3494.59     3586.33     27.40 o 
  -2   5   3      953.87      916.74      9.09 o 
  -1   5   3     1046.39     1074.53     10.22 o 
   0   5   3        1.10        1.97      1.35 o 
   1   5   3      981.85      949.96      9.39 o 
   2   5   3     2474.68     2500.20     20.16 o 
   3   5   3      559.71      528.97      9.46 o 
   4   5   3        6.62        6.33      3.38 o 
   5   5   3       55.25       52.46      4.64 o 
   6   5   3      371.55      370.61     10.11 o 
   7   5   3      239.63      231.70     10.56 o 
  -9   6   3      135.55      139.62     11.73 o 
  -8   6   3      273.35      259.98      9.25 o 
  -7   6   3       18.28       15.70      4.85 o 
  -6   6   3       77.36       78.23      4.75 o 
  -5   6   3      541.27      525.25      7.41 o 
  -4   6   3     1056.07     1007.34     10.49 o 
  -3   6   3      407.15      426.23      4.96 o 
  -2   6   3      107.35      113.89      3.20 o 
  -1   6   3      144.28      135.54      4.26 o 
   0   6   3     2158.25     2172.02     17.45 o 
   1   6   3      844.46      826.59      8.11 o 
   2   6   3       38.05       40.89      2.39 o 
   3   6   3      437.30      444.88      7.63 o 
   4   6   3      279.03      298.83      7.19 o 
   5   6   3      883.46      836.15     13.85 o 
   6   6   3        1.57       -4.23      5.92 o 
   7   6   3        6.38        0.95      6.79 o 
  -9   7   3       29.26       29.83      9.10 o 
  -8   7   3      314.01      304.22     10.04 o 
  -7   7   3     1515.71     1427.98     19.07 o 
  -6   7   3      998.86      977.87     12.91 o 
  -5   7   3      535.07      531.56      8.66 o 
  -4   7   3      136.33      133.46      4.67 o 
  -3   7   3     3821.15     3816.64     31.56 o 
  -2   7   3     4026.71     4025.60     32.97 o 
  -1   7   3      842.26      810.13      7.70 o 
   0   7   3      304.80      310.50      4.67 o 
   1   7   3     1703.40     1705.32     14.51 o 
   2   7   3     3744.95     3735.33     32.68 o 
   3   7   3     1759.01     1760.54     20.77 o 
   4   7   3      136.70      154.14      6.64 o 
   5   7   3       73.31       65.69      5.72 o 
   6   7   3      947.87      939.90     23.96 o 
   7   7   3      499.74      490.97     14.13 o 
  -9   8   3        3.81       21.65     11.58 o 
  -8   8   3       26.53       38.68      5.51 o 
  -7   8   3       29.13       27.24      4.76 o 
  -6   8   3       17.71       15.44      4.02 o 
  -5   8   3      211.06      211.47      7.42 o 
  -4   8   3       11.55       13.72      2.95 o 
  -3   8   3       43.00       40.81      2.52 o 
  -2   8   3       37.88       43.93      2.55 o 
  -1   8   3      258.77      269.14      4.50 o 
   0   8   3      459.26      476.07      5.59 o 
   1   8   3      216.73      209.29      4.53 o 
   2   8   3        1.17        1.32      2.35 o 
   3   8   3       19.61       19.56      3.86 o 
   4   8   3        3.75        3.98      4.14 o 
   5   8   3      184.99      174.82     11.54 o 
   6   8   3       72.43       67.09      7.53 o 
   7   8   3        0.56        3.56      6.99 o 
  -9   9   3        2.96        7.29     11.03 o 
  -8   9   3      162.28      161.33      9.65 o 
  -7   9   3      950.85      886.25     16.73 o 
  -6   9   3      904.69      862.29     12.33 o 
  -5   9   3     1037.00     1029.51     13.01 o 
  -4   9   3      930.77      903.12     11.44 o 
  -3   9   3     2563.51     2561.21     24.58 o 
  -2   9   3     2157.35     2129.43     25.95 o 
  -1   9   3     1405.71     1422.88     14.97 o 
   0   9   3        0.88        3.66      2.11 o 
   1   9   3     2285.03     2297.47     20.71 o 
   2   9   3     3719.24     3723.50     34.48 o 
   3   9   3      258.24      269.12      7.43 o 
   4   9   3      162.05      152.49      6.73 o 
   5   9   3      447.07      422.70     10.25 o 
   6   9   3      625.72      647.70     15.20 o 
   7   9   3      578.37      621.76     15.97 o 
  -8  10   3      454.64      501.46     13.48 o 
  -7  10   3       28.42       20.64      5.68 o 
  -6  10   3      455.09      421.16      8.85 o 
  -5  10   3     1009.91      988.92     12.98 o 
  -4  10   3     4468.04     4407.84     40.41 o 
  -3  10   3      399.89      413.22      8.91 o 
  -2  10   3      447.42      453.33      6.68 o 
  -1  10   3     1854.15     1831.89     20.27 o 
   0  10   3     2746.24     2704.23     25.82 o 
   1  10   3     3096.07     3147.50     27.39 o 
   2  10   3       16.29       19.73      3.02 o 
   3  10   3     1154.79     1119.02     14.07 o 
   4  10   3     1010.45      989.41     15.15 o 
   5  10   3      879.38      854.27     16.89 o 
   6  10   3      150.10      169.41     10.04 o 
  -8  11   3       55.28       54.90      7.96 o 
  -7  11   3        0.08       -3.31      5.43 o 
  -6  11   3        8.97        4.49      4.90 o 
  -5  11   3        5.77        0.36      3.74 o 
  -4  11   3        0.04       -0.20      3.39 o 
  -3  11   3      275.83      269.33      6.95 o 
  -2  11   3       87.10       87.05      4.35 o 
  -1  11   3        7.41        5.51      2.86 o 
   0  11   3       88.75       84.99      4.22 o 
   1  11   3       47.55       48.22      3.33 o 
   2  11   3       64.76       56.38      4.17 o 
   3  11   3      107.41      107.50      5.53 o 
   4  11   3       15.36        6.03      4.78 o 
   5  11   3       29.51       36.19      6.77 o 
   6  11   3       20.37       27.12      7.25 o 
  -8  12   3      168.94      147.51     14.85 o 
  -7  12   3      141.23      141.07     10.39 o 
  -6  12   3      186.56      183.25     10.60 o 
  -5  12   3     1054.46     1024.84     15.44 o 
  -4  12   3     1327.85     1285.26     19.30 o 
  -3  12   3      368.01      380.15      9.64 o 
  -2  12   3        1.90        0.48      2.82 o 
  -1  12   3     1379.99     1335.23     15.08 o 
   0  12   3     2076.92     2046.50     21.04 o 
   1  12   3      683.59      673.90      9.82 o 
   2  12   3      196.66      186.01      5.70 o 
   3  12   3      489.00      477.49      9.19 o 
   4  12   3      960.22      999.62     15.76 o 
   5  12   3      589.41      636.90     15.14 o 
   6  12   3       37.13       40.85      7.98 o 
  -7  13   3      269.92      286.76     11.34 o 
  -6  13   3      317.04      319.60     10.91 o 
  -5  13   3      161.93      161.15     14.31 o 
  -4  13   3      311.20      303.62     14.99 o 
  -3  13   3      220.06      227.49      8.38 o 
  -2  13   3      830.07      832.02     11.21 o 
  -1  13   3      576.69      571.04     11.29 o 
   0  13   3        7.28       10.32      3.44 o 
   1  13   3      179.00      185.91      6.09 o 
   2  13   3      796.91      818.23     17.22 o 
   3  13   3      393.72      379.16     14.57 o 
   4  13   3      208.10      210.77      9.64 o 
   5  13   3       41.34       45.66      7.30 o 
  -7  14   3        5.31        9.44      9.70 o 
  -6  14   3        0.44        2.36      6.44 o 
  -5  14   3      403.00      397.15     11.60 o 
  -4  14   3      300.10      288.99      9.68 o 
  -3  14   3       92.60       82.62      6.64 o 
  -2  14   3      132.26      120.39      7.18 o 
  -1  14   3      123.69      130.74      9.56 o 
   0  14   3      699.22      660.01     10.43 o 
   1  14   3      142.04      136.24      5.97 o 
   2  14   3       70.30       68.75      5.02 o 
   3  14   3      296.85      318.93     12.95 o 
   4  14   3       82.35       67.07      8.62 o 
   5  14   3      124.66      149.69     16.11 o 
  -7  15   3      686.73      714.93     24.37 o 
  -6  15   3      450.76      446.55     15.42 o 
  -5  15   3      517.64      534.91     13.43 o 
  -4  15   3      328.77      333.81     15.14 o 
  -3  15   3     1578.66     1561.76     23.19 o 
  -2  15   3     1945.03     1910.97     26.25 o 
  -1  15   3      422.04      431.45      9.50 o 
   0  15   3       10.80       14.02      4.47 o 
   1  15   3     1111.78     1113.89     14.47 o 
   2  15   3     1842.54     1824.67     20.73 o 
   3  15   3      687.52      691.81     13.16 o 
   4  15   3        5.54       -6.53      7.37 o 
   5  15   3      135.96      136.90     14.13 o 
  -6  16   3       21.23       13.80      7.34 o 
  -5  16   3      357.45      367.83     14.04 o 
  -4  16   3      380.26      390.61     12.02 o 
  -3  16   3       17.62       22.84      6.38 o 
  -2  16   3       49.58       43.30      6.14 o 
  -1  16   3      101.60      103.10      8.78 o 
   0  16   3      559.16      531.41     10.93 o 
   1  16   3      219.88      221.20      8.77 o 
   2  16   3       22.18       24.62      5.41 o 
   3  16   3      254.76      260.39     10.45 o 
   4  16   3       25.08       28.41      8.58 o 
  -5  17   3        4.99       12.57      7.12 o 
  -4  17   3        5.44       16.74      6.77 o 
  -3  17   3      267.22      264.17     11.04 o 
  -2  17   3      330.38      327.01     11.00 o 
  -1  17   3      168.33      170.33      8.71 o 
   0  17   3        4.12        8.30      5.15 o 
   1  17   3      132.11      116.70      7.23 o 
   2  17   3      295.31      284.32     10.65 o 
   3  17   3      137.20      151.98     13.57 o 
  -5  18   3      337.82      371.34     17.09 o 
  -4  18   3      729.14      734.22     16.41 o 
  -3  18   3       85.95       81.56      8.12 o 
  -2  18   3        4.46       10.04      6.40 o 
  -1  18   3      346.98      369.50     11.66 o 
   0  18   3      795.66      834.61     14.45 o 
   1  18   3      541.16      556.63     12.18 o 
   2  18   3        1.85        2.33      8.22 o 
   3  18   3       79.49       89.74     11.99 o 
  -4  19   3        5.55       14.83      8.89 o 
  -3  19   3        5.85        8.66      7.11 o 
  -2  19   3       46.10       56.05      8.60 o 
  -1  19   3        3.47       -6.52      6.52 o 
   0  19   3        0.11        2.29      5.81 o 
   1  19   3       55.31       63.93      6.94 o 
   2  19   3       30.11       20.40      7.69 o 
  -2  20   3      225.74      259.88     11.49 o 
  -1  20   3      141.55      133.46     12.77 o 
   0  20   3      505.72      500.83     13.97 o 
  -9   0   4      484.19      503.02     19.07 o 
  -8   0   4     1054.81     1082.03     31.84 o 
  -7   0   4      763.03      779.25     17.64 o 
  -6   0   4     2658.56     2758.58     38.71 o 
  -5   0   4     3364.09     3346.16     44.26 o 
  -4   0   4     2772.97     2695.27     30.47 o 
  -3   0   4     1795.37     1824.42     22.62 o 
  -2   0   4      551.18      641.53      9.53 o 
  -1   0   4    23295.83    24188.15    245.91 o 
   0   0   4     1998.88     1809.52     21.03 o 
   1   0   4     1717.69     1669.58     19.77 o 
   2   0   4       73.94       66.20      4.94 o 
   3   0   4      619.31      577.31     12.89 o 
   4   0   4     6350.41     6296.18     81.00 o 
   5   0   4      203.03      205.28     13.84 o 
   6   0   4       66.03       60.50      8.09 o 
   7   0   4       21.44       29.58      8.16 o 
  -9   1   4        0.64       -4.91      6.15 o 
  -8   1   4       85.92       76.94      6.59 o 
  -7   1   4      713.73      727.13     11.65 o 
  -6   1   4      367.15      365.32      7.38 o 
  -5   1   4       91.66       98.95      4.57 o 
  -4   1   4      294.74      296.35      5.13 o 
  -3   1   4     1042.66     1003.74      9.92 o 
  -2   1   4     2802.20     2884.73     22.44 o 
  -1   1   4       17.61       14.59      1.89 o 
   0   1   4       70.20       67.06      2.57 o 
   1   1   4      511.74      509.27      5.73 o 
   2   1   4     1207.27     1200.53     13.47 o 
   3   1   4      520.28      521.20      8.52 o 
   4   1   4       55.72       54.05      4.16 o 
   5   1   4       80.55       82.52      5.62 o 
   6   1   4      121.36      121.18      7.40 o 
   7   1   4      214.07      200.94     12.88 o 
  -9   2   4      361.58      375.67     10.82 o 
  -8   2   4      383.28      367.25     10.00 o 
  -7   2   4       16.63       12.74      4.84 o 
  -6   2   4        9.06        5.58      3.47 o 
  -5   2   4      589.38      573.34      7.65 o 
  -4   2   4     1991.68     2027.60     15.91 o 
  -3   2   4      495.53      489.47      5.56 o 
  -2   2   4      253.68      280.91      3.95 o 
  -1   2   4       98.52       72.17      2.44 o 
   0   2   4     1801.93     1823.32     15.02 o 
   1   2   4     1702.61     1711.71     14.31 o 
   2   2   4       22.38       15.29      2.76 o 
   3   2   4      362.19      364.43      7.31 o 
   4   2   4      215.89      219.47      6.70 o 
   5   2   4      932.05      883.09     13.33 o 
   6   2   4       98.96       96.13      6.36 o 
   7   2   4       38.80       41.94      6.82 o 
  -9   3   4        5.36       11.20      6.43 o 
  -8   3   4      325.17      341.19      9.75 o 
  -7   3   4      896.24      883.30     14.00 o 
  -6   3   4     2001.42     1961.23     25.63 o 
  -5   3   4      128.34      134.28      4.08 o 
  -4   3   4      105.03      107.43      4.14 o 
  -3   3   4     1515.15     1500.51     12.78 o 
  -2   3   4     5210.65     5246.55     39.32 o 
  -1   3   4     2072.09     2078.81     16.79 o 
   0   3   4       41.07       45.50      2.78 o 
   1   3   4      828.30      820.24      8.89 o 
   2   3   4     2008.23     1967.46     19.95 o 
   3   3   4     2576.00     2506.65     25.12 o 
   4   3   4      122.17      116.38      5.71 o 
   5   3   4      165.05      175.01      6.96 o 
   6   3   4      542.68      555.80     14.15 o 
   7   3   4      452.98      441.28     13.58 o 
  -9   4   4        0.63        6.56      6.31 o 
  -8   4   4        1.95        4.35      5.51 o 
  -7   4   4        4.84        0.91      4.81 o 
  -6   4   4        4.15        6.39      4.06 o 
  -5   4   4        9.62        8.06      3.04 o 
  -4   4   4       51.32       56.43      3.73 o 
  -3   4   4        4.00        5.15      2.23 o 
  -2   4   4      201.73      202.71      3.98 o 
  -1   4   4       37.86       40.40      1.96 o 
   0   4   4       84.56       90.91      2.85 o 
   1   4   4      284.45      302.89      4.35 o 
   2   4   4        0.64        2.66      2.57 o 
   3   4   4       55.56       55.01      4.03 o 
   4   4   4        1.08        0.90      3.61 o 
   5   4   4       26.84       23.43      4.64 o 
   6   4   4       54.98       48.56      6.33 o 
   7   4   4        0.48        6.25      7.24 o 
  -9   5   4       92.73       86.96      7.57 o 
  -8   5   4      256.58      263.22      9.13 o 
  -7   5   4     2313.17     2213.37     26.84 o 
  -6   5   4     1069.14     1062.80     13.65 o 
  -5   5   4      108.02      107.45      5.23 o 
  -4   5   4       78.56       64.95      3.73 o 
  -3   5   4     3515.06     3475.31     29.11 o 
  -2   5   4     5569.18     5506.55     44.40 o 
  -1   5   4      942.26      932.15      8.31 o 
   0   5   4      239.47      247.80      4.09 o 
   1   5   4     1814.97     1778.96     15.15 o 
   2   5   4     2424.21     2368.75     23.39 o 
   3   5   4     1447.21     1415.27     16.23 o 
   4   5   4       41.93       52.42      4.55 o 
   5   5   4      599.04      582.12     13.31 o 
   6   5   4      653.07      701.94     22.66 o 
   7   5   4      191.24      190.75     12.59 o 
  -9   6   4      400.10      407.82     11.55 o 
  -8   6   4      586.18      568.03     12.34 o 
  -7   6   4       83.87       83.72      5.66 o 
  -6   6   4      752.28      724.44     10.73 o 
  -5   6   4     1614.94     1557.02     17.03 o 
  -4   6   4     2209.77     2181.41     21.60 o 
  -3   6   4      744.67      749.11      8.56 o 
  -2   6   4       34.47       36.13      2.47 o 
  -1   6   4     4716.64     4750.06     38.78 o 
   0   6   4     1933.13     1903.36     15.97 o 
   1   6   4     1361.00     1350.21     13.86 o 
   2   6   4       26.16       33.29      3.92 o 
   3   6   4      520.82      501.92      9.65 o 
   4   6   4     1982.14     1927.61     26.41 o 
   5   6   4      382.94      388.96     11.51 o 
   6   6   4       48.77       31.24      7.25 o 
  -9   7   4        8.72       12.03      6.71 o 
  -8   7   4        0.11        2.17      5.73 o 
  -7   7   4        1.36        6.08      4.96 o 
  -6   7   4       58.55       61.10      4.65 o 
  -5   7   4       83.82       88.32      6.94 o 
  -4   7   4       19.05       16.48      3.11 o 
  -3   7   4       53.69       53.11      2.98 o 
  -2   7   4        1.75        3.81      2.16 o 
  -1   7   4      120.99      134.26      3.89 o 
   0   7   4        6.12        7.54      2.12 o 
   1   7   4       32.38       33.96      2.44 o 
   2   7   4       98.66       95.44      5.11 o 
   3   7   4        3.16        3.78      3.89 o 
   4   7   4        3.49        5.52      4.57 o 
   5   7   4        4.77        1.23      5.07 o 
   6   7   4       12.58        8.04      6.72 o 
  -9   8   4      614.92      637.73     18.36 o 
  -8   8   4      676.83      666.14     12.22 o 
  -7   8   4        7.35       16.52      5.30 o 
  -6   8   4      256.62      266.51      7.36 o 
  -5   8   4     1098.46     1100.14     13.61 o 
  -4   8   4     2578.89     2529.33     24.81 o 
  -3   8   4     1125.56     1121.16     12.93 o 
  -2   8   4      387.25      406.44      6.12 o 
  -1   8   4     1050.45     1004.17     10.63 o 
   0   8   4     3417.56     3400.99     31.98 o 
   1   8   4     1406.28     1404.89     14.12 o 
   2   8   4       30.57       26.93      3.85 o 
   3   8   4      577.01      581.65     10.84 o 
   4   8   4      866.99      875.87     16.53 o 
   5   8   4     1073.76     1028.26     17.61 o 
   6   8   4       77.68       89.05      8.51 o 
  -9   9   4        0.97        1.58     11.40 o 
  -8   9   4       68.97       72.12      7.16 o 
  -7   9   4      482.38      453.00     10.77 o 
  -6   9   4      296.31      297.81      9.28 o 
  -5   9   4       93.68       87.64      4.89 o 
  -4   9   4       56.15       61.80      5.03 o 
  -3   9   4      522.56      517.83      8.22 o 
  -2   9   4     1316.85     1283.99     14.28 o 
  -1   9   4      495.42      499.32      7.92 o 
   0   9   4        0.42        2.29      2.78 o 
   1   9   4      378.19      375.80      8.60 o 
   2   9   4      433.06      401.14      7.79 o 
   3   9   4      622.74      616.07     11.26 o 
   4   9   4      168.13      159.82      7.56 o 
   5   9   4       80.74       80.26      6.80 o 
   6   9   4      147.31      162.93     11.08 o 
  -8  10   4      118.36      111.43      8.90 o 
  -7  10   4      150.22      134.71      7.00 o 
  -6  10   4      140.34      147.88      6.57 o 
  -5  10   4     1020.71     1007.62     15.77 o 
  -4  10   4        8.65        9.93      3.42 o 
  -3  10   4      828.62      807.41     15.04 o 
  -2  10   4       76.28       80.08      4.18 o 
  -1  10   4      795.40      787.59     10.51 o 
   0  10   4     1198.13     1192.37     13.96 o 
   1  10   4       96.39       92.92      4.80 o 
   2  10   4      442.24      430.77      9.30 o 
   3  10   4      595.37      600.15     15.20 o 
   4  10   4      437.95      438.76     10.62 o 
   5  10   4       76.74       86.06      9.21 o 
   6  10   4       19.74       22.55      7.58 o 
  -8  11   4      325.55      332.68     12.24 o 
  -7  11   4      822.97      765.88     14.34 o 
  -6  11   4     1030.51     1015.67     16.40 o 
  -5  11   4       96.49       99.36      5.71 o 
  -4  11   4       55.62       56.09      4.99 o 
  -3  11   4     2307.78     2265.96     25.50 o 
  -2  11   4     2514.02     2489.55     24.69 o 
  -1  11   4      847.15      825.16     10.22 o 
   0  11   4       54.90       66.04      5.38 o 
   1  11   4      639.38      633.15      9.75 o 
   2  11   4     2272.18     2246.45     26.12 o 
   3  11   4      986.52      982.90     20.71 o 
   4  11   4       10.68        4.35      6.39 o 
   5  11   4      120.33      138.83     11.92 o 
  -8  12   4       72.65       69.50      8.75 o 
  -7  12   4       10.68       10.93      9.35 o 
  -6  12   4      151.20      143.90      8.66 o 
  -5  12   4      287.11      284.71      8.48 o 
  -4  12   4       11.53       -0.10      4.10 o 
  -3  12   4      450.11      438.85      8.27 o 
  -2  12   4       14.36       16.24      3.50 o 
  -1  12   4      262.39      270.44      6.92 o 
   0  12   4      474.68      474.32      9.15 o 
   1  12   4       43.79       43.84      4.26 o 
   2  12   4      445.81      425.47      9.70 o 
   3  12   4       47.85       45.21      6.35 o 
   4  12   4      180.61      181.16      9.80 o 
   5  12   4      123.10      149.81     12.44 o 
  -7  13   4      469.53      463.55     13.51 o 
  -6  13   4      496.28      461.47     23.32 o 
  -5  13   4       53.90       53.33      7.03 o 
  -4  13   4      137.31      135.83      8.07 o 
  -3  13   4      249.59      248.26      8.79 o 
  -2  13   4     1471.21     1447.35     18.65 o 
  -1  13   4      370.99      378.59      7.87 o 
   0  13   4      142.66      140.82      5.80 o 
   1  13   4      265.32      264.15      7.27 o 
   2  13   4      543.74      550.24     13.84 o 
   3  13   4      514.24      519.18     13.10 o 
   4  13   4        0.71       -1.08      6.36 o 
   5  13   4      216.04      240.81     16.70 o 
  -7  14   4       40.39       44.03      8.18 o 
  -6  14   4      197.26      208.67     10.11 o 
  -5  14   4      784.29      804.63     17.08 o 
  -4  14   4      794.23      786.24     15.33 o 
  -3  14   4      586.76      539.94     12.37 o 
  -2  14   4      110.70      106.67      7.12 o 
  -1  14   4      890.10      874.26     13.30 o 
   0  14   4     1337.61     1335.85     16.31 o 
   1  14   4      437.69      452.50      9.26 o 
   2  14   4      107.75      107.80      6.76 o 
   3  14   4      415.67      421.54     12.41 o 
   4  14   4      529.46      523.42     19.57 o 
  -6  15   4       12.18        6.87      7.27 o 
  -5  15   4        7.86        6.36      6.69 o 
  -4  15   4        6.38        6.48      6.34 o 
  -3  15   4       10.58        8.04      5.97 o 
  -2  15   4       54.65       50.65      6.44 o 
  -1  15   4       13.67        9.24      4.72 o 
   0  15   4       18.63       20.04      4.26 o 
   1  15   4       23.20       15.00      4.72 o 
   2  15   4        0.08       -5.08      5.08 o 
   3  15   4       57.90       54.88      7.53 o 
   4  15   4        2.44       -7.68      8.08 o 
  -6  16   4       61.48       74.16     10.83 o 
  -5  16   4      531.87      520.33     21.06 o 
  -4  16   4      439.21      417.67     12.49 o 
  -3  16   4      274.63      287.30     13.27 o 
  -2  16   4       43.58       48.73      6.87 o 
  -1  16   4      500.70      500.74     16.09 o 
   0  16   4      809.35      789.94     13.70 o 
   1  16   4      264.06      273.03     14.68 o 
   2  16   4       29.33       32.02      6.77 o 
   3  16   4      252.86      263.37     11.48 o 
  -5  17   4        4.28       -3.28      7.41 o 
  -4  17   4        6.21        6.51      6.74 o 
  -3  17   4      255.55      245.54     10.92 o 
  -2  17   4      663.05      698.45     34.39 o 
  -1  17   4      228.93      229.69     10.19 o 
   0  17   4       15.49       19.54      5.89 o 
   1  17   4       46.72       49.37      7.24 o 
   2  17   4      355.01      378.08     21.82 o 
  -4  18   4      213.17      229.62     11.18 o 
  -3  18   4        4.14        0.50      6.90 o 
  -2  18   4        1.59        5.41      6.48 o 
  -1  18   4      107.56      124.60      8.85 o 
   0  18   4       13.62       15.19      6.03 o 
   1  18   4      116.04      131.90      9.22 o 
   2  18   4      170.23      196.14     12.46 o 
  -3  19   4      483.07      498.37     19.87 o 
  -2  19   4      690.84      706.02     20.86 o 
  -1  19   4      195.45      214.32     12.77 o 
   0  19   4       10.66        7.30      7.06 o 
  -9   1   5        5.68        5.78      7.43 o 
  -8   1   5      357.70      357.96     11.52 o 
  -7   1   5      764.00      756.23     12.99 o 
  -6   1   5     1764.89     1763.60     31.61 o 
  -5   1   5      152.38      134.84      5.70 o 
  -4   1   5      226.90      221.11      4.36 o 
  -3   1   5     2519.58     2504.75     20.38 o 
  -2   1   5     2261.55     2263.58     18.57 o 
  -1   1   5     1430.07     1433.31     13.32 o 
   0   1   5        5.49        6.50      1.96 o 
   1   1   5     1176.33     1168.54     15.01 o 
   2   1   5     2091.84     2004.29     20.84 o 
   3   1   5     1004.57      994.42     13.22 o 
   4   1   5       10.22       11.23      4.06 o 
   5   1   5       64.30       68.73      5.47 o 
   6   1   5      492.70      503.89     12.41 o 
  -9   2   5      363.44      372.28     12.91 o 
  -8   2   5       65.26       68.77      7.78 o 
  -7   2   5      462.17      456.06     10.63 o 
  -6   2   5      527.15      519.94     10.05 o 
  -5   2   5     1184.51     1131.08     14.50 o 
  -4   2   5     1336.52     1299.42     14.32 o 
  -3   2   5      152.57      144.72      5.66 o 
  -2   2   5       59.23       64.78      2.63 o 
  -1   2   5     1404.99     1413.75     11.90 o 
   0   2   5     2292.26     2288.85     18.90 o 
   1   2   5      610.50      589.07      8.50 o 
   2   2   5       56.75       60.18      4.53 o 
   3   2   5      456.99      440.21      8.60 o 
   4   2   5      326.77      306.49      8.14 o 
   5   2   5      746.57      732.81     12.71 o 
   6   2   5       18.76       13.46      5.74 o 
  -9   3   5        4.79        6.00      7.59 o 
  -8   3   5        7.77       14.15      6.02 o 
  -7   3   5      194.58      197.86      8.47 o 
  -6   3   5       94.18       92.20      5.71 o 
  -5   3   5      232.93      248.71      8.05 o 
  -4   3   5      479.73      504.71      7.90 o 
  -3   3   5      128.49      124.74      3.99 o 
  -2   3   5      244.96      247.70      4.91 o 
  -1   3   5      193.05      190.49      3.88 o 
   0   3   5        8.19        9.18      2.01 o 
   1   3   5      969.25      990.42     12.30 o 
   2   3   5       40.45       35.79      3.61 o 
   3   3   5       25.71       23.81      4.00 o 
   4   3   5       60.98       55.52      5.08 o 
   5   3   5       78.56       76.01      6.24 o 
   6   3   5      149.66      153.93      8.71 o 
  -9   4   5      924.10      953.27     22.04 o 
  -8   4   5      498.07      489.30     11.59 o 
  -7   4   5       33.40       36.96      5.56 o 
  -6   4   5      299.64      292.70      7.92 o 
  -5   4   5     2170.51     2136.53     23.77 o 
  -4   4   5     3919.48     3886.00     35.75 o 
  -3   4   5      156.12      141.80      4.20 o 
  -2   4   5      144.41      139.77      3.80 o 
  -1   4   5     1840.28     1790.82     16.64 o 
   0   4   5     3781.89     3748.48     29.38 o 
   1   4   5     1767.49     1783.65     18.63 o 
   2   4   5       82.22       88.77      4.61 o 
   3   4   5      544.26      534.02      9.46 o 
   4   4   5     1097.57     1114.09     20.19 o 
   5   4   5      681.61      686.90     13.66 o 
   6   4   5       48.21       43.86      6.89 o 
  -9   5   5       10.47        6.84      7.80 o 
  -8   5   5       82.82       95.78      7.32 o 
  -7   5   5      312.65      304.80     10.91 o 
  -6   5   5      561.42      546.91     11.59 o 
  -5   5   5      117.78      110.21      5.13 o 
  -4   5   5      452.68      469.92      7.85 o 
  -3   5   5      600.40      589.08      7.73 o 
  -2   5   5      791.12      791.21      9.18 o 
  -1   5   5      348.13      349.31      5.82 o 
   0   5   5        9.02        9.74      2.46 o 
   1   5   5     1105.28     1108.65     13.04 o 
   2   5   5      288.71      282.34      6.70 o 
   3   5   5      316.82      314.41      8.48 o 
   4   5   5        1.80        4.00      5.07 o 
   5   5   5        1.02       -5.39      5.39 o 
   6   5   5      351.87      343.79     11.35 o 
  -9   6   5       86.94      116.26     11.38 o 
  -8   6   5      322.70      309.20     10.51 o 
  -7   6   5        2.57        2.13      5.24 o 
  -6   6   5        6.15        6.73      3.92 o 
  -5   6   5      560.79      558.33      9.03 o 
  -4   6   5      501.50      485.30      8.16 o 
  -3   6   5      351.21      359.56      6.17 o 
  -2   6   5      102.94      112.74      4.19 o 
  -1   6   5      188.83      179.95      4.55 o 
   0   6   5      982.90      979.72     10.73 o 
   1   6   5      352.76      351.77      8.36 o 
   2   6   5        1.74        0.79      3.79 o 
   3   6   5       92.26       84.57      5.93 o 
   4   6   5      333.45      350.37      9.78 o 
   5   6   5      190.10      203.09      9.19 o 
   6   6   5       17.49        6.74     10.10 o 
  -9   7   5       14.92       20.33      7.63 o 
  -8   7   5      284.32      272.41      9.78 o 
  -7   7   5      561.37      529.21     11.42 o 
  -6   7   5     1229.11     1180.92     14.96 o 
  -5   7   5      271.19      267.86      6.83 o 
  -4   7   5      244.13      240.36      6.17 o 
  -3   7   5     1716.12     1676.82     17.75 o 
  -2   7   5     1042.70     1050.72     11.42 o 
  -1   7   5     2221.85     2200.12     20.17 o 
   0   7   5        1.57        1.80      2.93 o 
   1   7   5     1224.30     1227.23     18.26 o 
   2   7   5     1366.15     1326.75     19.85 o 
   3   7   5      582.33      557.16     15.07 o 
   4   7   5      364.89      352.52      9.90 o 
   5   7   5      194.99      199.93      9.82 o 
  -9   8   5       48.45       53.25      8.07 o 
  -8   8   5        5.39        4.52      6.26 o 
  -7   8   5        0.47       -5.26      5.26 o 
  -6   8   5       38.03       40.32      4.75 o 
  -5   8   5       28.35       29.54      4.05 o 
  -4   8   5      288.13      277.07      7.40 o 
  -3   8   5       18.94       20.47      3.55 o 
  -2   8   5        1.05       -1.21      2.54 o 
  -1   8   5        1.97        2.15      2.97 o 
   0   8   5       56.67       53.45      3.87 o 
   1   8   5      125.08      114.76      6.65 o 
   2   8   5      117.21      119.99      7.24 o 
   3   8   5       25.22       19.03      5.83 o 
   4   8   5        1.19        6.48      5.97 o 
   5   8   5      102.12       91.99      8.52 o 
  -8   9   5      131.12      143.42      8.58 o 
  -7   9   5      802.54      778.80     14.03 o 
  -6   9   5      399.93      385.58      8.65 o 
  -5   9   5      448.52      437.78      8.68 o 
  -4   9   5      580.90      551.59      9.09 o 
  -3   9   5     1131.63     1100.46     18.29 o 
  -2   9   5     1703.12     1669.91     18.01 o 
  -1   9   5      207.67      213.75      6.04 o 
   0   9   5        0.40        0.72      4.01 o 
   1   9   5     1128.97     1106.86     15.51 o 
   2   9   5     1151.45     1161.58     23.82 o 
   3   9   5      275.15      270.73      9.76 o 
   4   9   5        0.24        3.41      6.11 o 
   5   9   5      149.26      170.96     10.68 o 
  -8  10   5      256.34      266.22     10.15 o 
  -7  10   5        7.44        9.86      5.78 o 
  -6  10   5       54.47       56.64      5.34 o 
  -5  10   5     2066.84     2031.53     24.54 o 
  -4  10   5     1285.67     1291.30     17.33 o 
  -3  10   5       50.70       56.48      5.00 o 
  -2  10   5       35.72       43.33      4.05 o 
  -1  10   5      704.41      692.54     10.35 o 
   0  10   5     2674.14     2649.66     26.49 o 
   1  10   5      678.70      663.78     11.69 o 
   2  10   5      175.54      176.41      8.50 o 
   3  10   5       61.16       50.16      6.45 o 
   4  10   5      657.55      665.50     15.23 o 
   5  10   5      453.80      458.69     13.95 o 
  -8  11   5       26.40       20.51      7.60 o 
  -7  11   5        0.73       -5.03      5.03 o 
  -6  11   5       14.33       -0.27      5.23 o 
  -5  11   5       35.60       39.40      5.36 o 
  -4  11   5       67.01       67.98      5.52 o 
  -3  11   5       17.22       16.91      3.96 o 
  -2  11   5       47.65       49.81      4.81 o 
  -1  11   5        0.02        3.48      3.54 o 
   0  11   5       54.43       53.66      4.45 o 
   1  11   5      103.32       92.44      6.07 o 
   2  11   5       17.31       34.29      5.94 o 
   3  11   5       11.57       16.61      6.28 o 
   4  11   5        8.34       11.21      6.66 o 
  -7  12   5       43.42       47.99     11.61 o 
  -6  12   5       70.23       67.75      6.45 o 
  -5  12   5     1018.73     1006.24     15.63 o 
  -4  12   5      331.75      338.90      9.79 o 
  -3  12   5      668.65      653.55     11.77 o 
  -2  12   5       28.41       35.84      4.92 o 
  -1  12   5      757.24      755.06     10.95 o 
   0  12   5      913.73      938.82     15.12 o 
   1  12   5      562.66      575.86     11.50 o 
   2  12   5       37.55       42.33      6.43 o 
   3  12   5      204.69      220.62     11.01 o 
   4  12   5      553.45      597.22     15.05 o 
  -7  13   5      281.75      287.22     11.96 o 
  -6  13   5      145.00      158.04      9.80 o 
  -5  13   5       91.95      101.90     11.40 o 
  -4  13   5       51.07       58.44      5.89 o 
  -3  13   5      154.87      155.50      7.32 o 
  -2  13   5      768.95      746.26     12.88 o 
  -1  13   5      182.98      193.83      6.76 o 
   0  13   5       16.93       25.90      4.47 o 
   1  13   5       50.85       53.36      5.98 o 
   2  13   5      443.60      453.98     12.51 o 
   3  13   5      335.42      320.29     11.66 o 
   4  13   5       33.86       41.18      7.79 o 
  -6  14   5        9.22       14.31      7.00 o 
  -5  14   5      135.61      150.78      9.27 o 
  -4  14   5      278.70      249.84     14.01 o 
  -3  14   5        3.53       -4.99      4.99 o 
  -2  14   5       84.51       79.96      6.14 o 
  -1  14   5      121.58      123.22      6.50 o 
   0  14   5      251.97      260.17      7.83 o 
   1  14   5       19.61       17.24      6.10 o 
   2  14   5       26.13       22.53      6.65 o 
   3  14   5      164.02      155.16      9.85 o 
  -6  15   5      753.83      775.24     17.53 o 
  -5  15   5       56.24       64.12      7.84 o 
  -4  15   5      266.80      277.03     11.20 o 
  -3  15   5      793.88      820.14     16.40 o 
  -2  15   5      611.44      642.37     23.25 o 
  -1  15   5      639.31      628.87     18.40 o 
   0  15   5       45.17       40.45      5.42 o 
   1  15   5      611.61      611.14     14.01 o 
   2  15   5      826.10      837.60     17.41 o 
   3  15   5       96.82       92.82     10.55 o 
  -5  16   5      439.97      443.00     13.46 o 
  -4  16   5       66.30       64.25      8.10 o 
  -3  16   5       32.54       31.88      7.25 o 
  -2  16   5       27.62       28.87      6.97 o 
  -1  16   5       47.40       58.37      7.27 o 
   0  16   5      304.83      314.53     11.89 o 
   1  16   5       94.69       91.09      8.02 o 
   2  16   5        0.91       -2.09      7.02 o 
  -4  17   5        9.43       10.14      7.30 o 
  -3  17   5      141.96      154.22     10.06 o 
  -2  17   5      211.87      228.31     11.43 o 
  -1  17   5       67.49       81.27      8.16 o 
   0  17   5        0.50       -3.77      6.73 o 
   1  17   5      150.70      162.25     11.63 o 
  -3  18   5      165.88      165.30     15.06 o 
  -2  18   5       17.29       22.22     10.66 o 
  -1  18   5      208.11      216.04     12.31 o 
   0  18   5      366.60      417.50     28.84 o 
  -9   0   6      576.24      609.29     22.42 o 
  -8   0   6      703.17      680.03     22.21 o 
  -7   0   6        1.20      -10.88     10.88 o 
  -6   0   6      409.18      387.53     15.43 o 
  -5   0   6     1699.27     1718.78     36.79 o 
  -4   0   6     1875.04     1846.26     27.32 o 
  -3   0   6     1011.84      985.81     21.78 o 
  -2   0   6     1247.27     1246.20     16.78 o 
  -1   0   6     1250.18     1287.31     19.90 o 
   0   0   6     1758.44     1788.60     26.55 o 
   1   0   6     1087.90     1049.93     18.54 o 
   2   0   6        4.91       -4.98      4.98 o 
   3   0   6     1226.50     1200.09     22.10 o 
   4   0   6      413.08      424.99     19.61 o 
   5   0   6      313.31      285.71     13.49 o 
  -9   1   6       10.13        4.88      7.98 o 
  -8   1   6        9.85       19.11      7.42 o 
  -7   1   6      881.66      909.72     17.04 o 
  -6   1   6       71.00       67.69     10.51 o 
  -5   1   6       15.82       26.27      5.17 o 
  -4   1   6        8.36        9.55      3.69 o 
  -3   1   6      146.34      145.44      4.64 o 
  -2   1   6     2822.96     2856.14     25.14 o 
  -1   1   6      297.34      314.44      7.35 o 
   0   1   6       15.17       22.26      3.12 o 
   1   1   6       87.83       86.93      5.00 o 
   2   1   6      209.75      206.78      6.37 o 
   3   1   6      648.55      629.07     10.86 o 
   4   1   6      338.77      330.77     11.16 o 
   5   1   6        1.66       -1.21      5.35 o 
  -9   2   6      190.06      206.75     11.58 o 
  -8   2   6      103.72      120.40      9.12 o 
  -7   2   6      118.27      111.27      8.13 o 
  -6   2   6      166.20      175.21      8.56 o 
  -5   2   6      305.54      309.17      9.30 o 
  -4   2   6      678.99      660.90     11.22 o 
  -3   2   6      323.15      311.82      5.93 o 
  -2   2   6        7.90        7.06      2.73 o 
  -1   2   6      730.91      729.37      9.74 o 
   0   2   6      624.03      590.93      9.93 o 
   1   2   6      330.06      334.05      7.26 o 
   2   2   6       84.47       86.17      5.04 o 
   3   2   6       83.62       75.62      5.04 o 
   4   2   6      422.77      427.18     10.02 o 
   5   2   6      171.38      175.13      9.51 o 
  -9   3   6       13.04       10.51      8.11 o 
  -8   3   6      296.36      296.12     11.64 o 
  -7   3   6      504.16      521.16     23.91 o 
  -6   3   6      715.48      718.02     12.32 o 
  -5   3   6      437.61      411.57      8.94 o 
  -4   3   6      163.57      162.85      8.03 o 
  -3   3   6     1172.51     1168.26     12.60 o 
  -2   3   6     1944.75     1934.19     17.12 o 
  -1   3   6      463.63      469.19      7.11 o 
   0   3   6      127.60      121.41      5.49 o 
   1   3   6      839.47      820.72     12.99 o 
   2   3   6     1004.67      979.85     13.11 o 
   3   3   6      634.32      618.60     10.88 o 
   4   3   6       99.36       85.77      6.90 o 
   5   3   6       49.74       38.03      6.88 o 
  -9   4   6        0.19       -7.06      7.86 o 
  -8   4   6       23.41       13.11      7.15 o 
  -7   4   6       97.19       99.26      7.85 o 
  -6   4   6        5.41        9.11      4.74 o 
  -5   4   6       11.86       11.10      3.76 o 
  -4   4   6        8.32       10.57      3.51 o 
  -3   4   6       66.00       68.33      3.81 o 
  -2   4   6       34.43       36.28      3.20 o 
  -1   4   6        1.19        2.09      2.75 o 
   0   4   6        6.56        6.35      3.50 o 
   1   4   6       24.43       23.50      3.72 o 
   2   4   6       75.53       69.80      5.40 o 
   3   4   6        0.96        0.77      4.55 o 
   4   4   6        0.57        3.11      5.52 o 
   5   4   6       19.99        9.20      6.12 o 
  -9   5   6        3.87       11.75      8.30 o 
  -8   5   6      240.25      270.19     13.80 o 
  -7   5   6      887.55      898.89     16.76 o 
  -6   5   6      536.75      546.55     12.71 o 
  -5   5   6      110.29      107.21      5.53 o 
  -4   5   6      170.33      168.77      5.89 o 
  -3   5   6     1685.50     1679.41     16.63 o 
  -2   5   6     1575.49     1555.47     13.76 o 
  -1   5   6      278.89      282.12      5.59 o 
   0   5   6       72.29       68.05      4.57 o 
   1   5   6      522.88      491.75      9.69 o 
   2   5   6     1179.26     1163.26     18.75 o 
   3   5   6      433.21      424.85     16.09 o 
   4   5   6        7.41        4.68      6.29 o 
   5   5   6      134.77      140.09      9.92 o 
  -9   6   6      451.64      438.95     21.76 o 
  -8   6   6      486.53      484.57     13.54 o 
  -7   6   6       17.82       14.33      5.71 o 
  -6   6   6      302.53      305.32      8.70 o 
  -5   6   6      468.08      457.85      8.66 o 
  -4   6   6     1387.31     1350.72     15.76 o 
  -3   6   6      492.75      484.63      8.27 o 
  -2   6   6      430.22      423.34      6.78 o 
  -1   6   6      888.48      909.76     10.82 o 
   0   6   6      908.07      888.96     13.01 o 
   1   6   6      442.34      434.49     12.98 o 
   2   6   6       26.88       19.74      5.73 o 
   3   6   6      372.75      368.22     17.47 o 
   4   6   6      491.22      485.22     13.44 o 
   5   6   6      164.18      168.66     14.74 o 
  -8   7   6        5.95        9.66      6.93 o 
  -7   7   6        0.87        4.14      5.76 o 
  -6   7   6       28.46       33.54      5.50 o 
  -5   7   6       21.51       16.47      4.22 o 
  -4   7   6        1.44       -1.99      3.70 o 
  -3   7   6      123.00      126.63      5.55 o 
  -2   7   6       26.79       26.94      3.41 o 
  -1   7   6      239.89      248.19      6.43 o 
   0   7   6       30.97       31.90      5.09 o 
   1   7   6        5.23        2.35      4.90 o 
   2   7   6       63.33       70.08      6.49 o 
   3   7   6        6.26        7.78      5.99 o 
   4   7   6       60.78       68.80      7.84 o 
  -8   8   6      317.06      327.62     10.90 o 
  -7   8   6       32.76       34.90      6.46 o 
  -6   8   6      116.66      120.70      6.38 o 
  -5   8   6      924.89      885.03     12.65 o 
  -4   8   6     1108.26     1089.71     13.97 o 
  -3   8   6      336.75      340.60      8.49 o 
  -2   8   6       26.96       26.76      3.93 o 
  -1   8   6      917.01      904.75     12.14 o 
   0   8   6     1213.85     1221.78     18.85 o 
   1   8   6      527.35      525.84     12.29 o 
   2   8   6       17.59       23.18      5.99 o 
   3   8   6      180.31      174.44     10.66 o 
   4   8   6      606.79      614.50     15.81 o 
  -8   9   6      178.51      179.81      9.51 o 
  -7   9   6      101.24      112.59     10.62 o 
  -6   9   6       93.81       89.85      6.03 o 
  -5   9   6      381.86      350.34      8.40 o 
  -4   9   6      163.09      166.99      7.07 o 
  -3   9   6      395.06      376.36      9.00 o 
  -2   9   6      258.44      248.76      7.51 o 
  -1   9   6      251.96      264.57      7.03 o 
   0   9   6      100.52       96.88      6.90 o 
   1   9   6      456.00      452.73     11.57 o 
   2   9   6      128.61      136.90      8.68 o 
   3   9   6      196.89      198.16      9.99 o 
   4   9   6       84.86       80.88      8.36 o 
  -8  10   6       49.60       43.31      8.17 o 
  -7  10   6       11.98        8.55      6.69 o 
  -6  10   6       85.28       80.90      6.60 o 
  -5  10   6      102.55      105.75      6.66 o 
  -4  10   6      398.34      386.17      9.68 o 
  -3  10   6       13.89       17.76      4.75 o 
  -2  10   6       44.88       45.93      5.05 o 
  -1  10   6      289.52      305.63      8.34 o 
   0  10   6       98.93      116.71      7.79 o 
   1  10   6      268.67      272.40     10.04 o 
   2  10   6       47.74       45.51      6.83 o 
   3  10   6      159.14      163.10      9.90 o 
   4  10   6       49.35       62.33     16.62 o 
  -7  11   6      836.32      826.10     22.03 o 
  -6  11   6      509.49      500.98     11.81 o 
  -5  11   6       15.84       24.23      6.63 o 
  -4  11   6       36.45       35.88      5.71 o 
  -3  11   6     1380.36     1371.73     20.60 o 
  -2  11   6     1263.24     1273.00     17.66 o 
  -1  11   6      392.03      380.38      8.56 o 
   0  11   6      347.34      321.79     10.39 o 
   1  11   6       12.50        5.93      5.69 o 
   2  11   6     1566.53     1514.20     31.66 o 
   3  11   6      328.93      344.46     13.88 o 
  -7  12   6        0.02       -8.21      8.21 o 
  -6  12   6       21.22       15.27      7.96 o 
  -5  12   6       14.87       10.00      6.48 o 
  -4  12   6      318.83      318.47      9.07 o 
  -3  12   6        0.83        5.21      5.07 o 
  -2  12   6        1.72        9.59      5.01 o 
  -1  12   6       33.21       33.58      4.41 o 
   0  12   6       71.40       70.31      6.78 o 
   1  12   6      181.05      163.29      9.12 o 
   2  12   6        0.53        3.20      6.42 o 
   3  12   6        7.24        8.99      7.17 o 
  -6  13   6      212.94      225.33     11.06 o 
  -5  13   6       86.94       82.07      7.27 o 
  -4  13   6       82.79       74.47      6.77 o 
  -3  13   6      400.16      409.07     10.50 o 
  -2  13   6      328.39      321.02      9.36 o 
  -1  13   6       99.49      108.03     12.25 o 
   0  13   6        0.81       -5.56      5.60 o 
   1  13   6      310.11      328.80     11.65 o 
   2  13   6      331.77      355.59     14.50 o 
  -6  14   6      154.72      159.43     10.50 o 
  -5  14   6      387.85      411.33     14.54 o 
  -4  14   6      305.93      323.41     10.34 o 
  -3  14   6      397.86      397.62     10.72 o 
  -2  14   6       68.45       59.77      6.40 o 
  -1  14   6      632.57      647.45     14.90 o 
   0  14   6      253.33      268.33     10.71 o 
   1  14   6      312.93      320.32     11.86 o 
   2  14   6       46.83       39.95      7.64 o 
  -5  15   6        0.01       -8.60      8.60 o 
  -4  15   6        5.83        0.87      7.05 o 
  -3  15   6       13.87       10.58      7.06 o 
  -2  15   6        2.50       -2.30      5.88 o 
  -1  15   6        3.01        1.80      7.22 o 
   0  15   6        0.25       -6.46      6.46 o 
   1  15   6       21.78       21.41      7.08 o 
  -4  16   6      382.39      387.16     13.18 o 
  -3  16   6       88.53      101.88      9.20 o 
  -2  16   6       32.27       29.06      7.46 o 
  -1  16   6      245.90      278.93     24.19 o 
   0  16   6      288.50      278.15     13.27 o 
  -8   1   7       15.38       15.56      7.76 o 
  -7   1   7      912.03      931.85     18.04 o 
  -6   1   7      474.00      483.70     12.40 o 
  -5   1   7       97.70       87.90      8.04 o 
  -4   1   7      250.67      249.39      7.70 o 
  -3   1   7      391.97      399.57      8.08 o 
  -2   1   7     1505.73     1507.76     15.83 o 
  -1   1   7      406.39      408.30     10.18 o 
   0   1   7       25.11       21.55      4.39 o 
   1   1   7      394.83      390.44      9.30 o 
   2   1   7      649.17      655.68     12.43 o 
   3   1   7      210.59      212.57      8.91 o 
   4   1   7       70.41       70.19      6.61 o 
  -8   2   7      104.66       93.06      9.22 o 
  -7   2   7       75.07       80.54      7.88 o 
  -6   2   7      268.97      267.28      9.97 o 
  -5   2   7      247.47      249.02      9.35 o 
  -4   2   7      814.42      798.95     17.81 o 
  -3   2   7      123.02      129.07      5.83 o 
  -2   2   7       14.93       13.78      4.35 o 
  -1   2   7      531.59      527.88      9.89 o 
   0   2   7      375.82      391.85      8.85 o 
   1   2   7      512.65      503.07     10.33 o 
   2   2   7        1.24        0.28      5.03 o 
   3   2   7      198.40      196.96      8.74 o 
   4   2   7      102.23      112.43      8.94 o 
  -8   3   7      143.88      142.52      9.92 o 
  -7   3   7        1.47       -0.59      6.70 o 
  -6   3   7      128.99      137.01      8.73 o 
  -5   3   7       21.85       18.07      5.84 o 
  -4   3   7       65.97       71.61      5.48 o 
  -3   3   7      196.56      194.51      6.43 o 
  -2   3   7       18.40       20.49      3.51 o 
  -1   3   7       67.63       62.60      4.91 o 
   0   3   7        3.04        6.59      4.25 o 
   1   3   7      167.47      166.25      7.47 o 
   2   3   7       16.00       14.84      5.32 o 
   3   3   7       55.66       56.74      7.21 o 
   4   3   7        9.61       18.45      7.38 o 
  -8   4   7      298.04      306.22     13.97 o 
  -7   4   7       44.62       42.79      7.30 o 
  -6   4   7      189.03      187.49      8.96 o 
  -5   4   7     1603.76     1559.04     24.59 o 
  -4   4   7      504.60      492.87     10.15 o 
  -3   4   7      211.81      219.54      7.11 o 
  -2   4   7       18.69       17.83      3.58 o 
  -1   4   7      813.45      805.31     12.74 o 
   0   4   7     1949.64     1936.76     23.33 o 
   1   4   7       54.86       57.32      5.54 o 
   2   4   7        4.84       -5.50      5.50 o 
   3   4   7      136.51      121.29      8.82 o 
   4   4   7      387.26      399.23     28.65 o 
  -8   5   7       13.31        6.83      7.78 o 
  -7   5   7      260.81      262.93     10.94 o 
  -6   5   7      122.62      126.94     10.87 o 
  -5   5   7       71.12       56.69      5.71 o 
  -4   5   7      258.65      258.61      6.67 o 
  -3   5   7       83.16       95.07      5.35 o 
  -2   5   7      430.66      425.96      6.82 o 
  -1   5   7       99.09       89.70      5.72 o 
   0   5   7        2.77        5.88      5.14 o 
   1   5   7      207.30      197.18     10.16 o 
   2   5   7      136.49      130.74     11.50 o 
   3   5   7       57.36       59.26      7.65 o 
  -8   6   7       54.96       69.27      8.72 o 
  -7   6   7       17.29       21.89      9.03 o 
  -6   6   7       25.05       21.19      6.28 o 
  -5   6   7      200.14      209.46      6.85 o 
  -4   6   7      322.61      330.81      9.35 o 
  -3   6   7       24.30       29.78      4.39 o 
  -2   6   7       15.35       10.32      3.70 o 
  -1   6   7      304.46      300.71      9.37 o 
   0   6   7      270.64      285.80      9.56 o 
   1   6   7      152.98      162.45      9.24 o 
   2   6   7        3.33        6.25      6.17 o 
   3   6   7        5.06       -5.47      6.63 o 
  -8   7   7      158.82      175.68     11.04 o 
  -7   7   7      338.08      356.17     12.24 o 
  -6   7   7      414.98      392.50      9.39 o 
  -5   7   7      210.39      214.45      7.43 o 
  -4   7   7      135.61      138.13      6.49 o 
  -3   7   7      656.90      638.62     12.03 o 
  -2   7   7      669.34      691.72     11.02 o 
  -1   7   7      560.62      565.02     12.49 o 
   0   7   7        0.32       -2.43      5.00 o 
   1   7   7      338.04      332.84     10.94 o 
   2   7   7      514.02      519.02     13.72 o 
   3   7   7      283.05      288.80     11.63 o 
  -7   8   7       36.21       32.80      6.65 o 
  -6   8   7       20.34       14.44      5.77 o 
  -5   8   7        3.36       -1.09      4.66 o 
  -4   8   7       59.63       61.61      5.96 o 
  -3   8   7        0.59        3.39      4.78 o 
  -2   8   7      154.98      146.70      7.21 o 
  -1   8   7       63.61       58.85      6.29 o 
   0   8   7       50.47       48.49      6.51 o 
   1   8   7       22.01       17.39      6.53 o 
   2   8   7       15.78       20.58      6.59 o 
   3   8   7       25.74       21.88      7.20 o 
  -7   9   7      162.19      175.01      9.29 o 
  -6   9   7      802.02      808.18     16.40 o 
  -5   9   7       30.29       21.89      5.84 o 
  -4   9   7       92.95      100.74      8.63 o 
  -3   9   7      370.16      380.51      9.78 o 
  -2   9   7      471.52      465.53     10.72 o 
  -1   9   7      323.44      311.61     10.06 o 
   0   9   7      131.00      136.23     10.58 o 
   1   9   7      456.04      475.56     12.93 o 
   2   9   7       84.20       95.59     11.54 o 
  -7  10   7        0.84        2.11      7.46 o 
  -6  10   7       35.21       27.57      6.51 o 
  -5  10   7      956.61      959.17     15.82 o 
  -4  10   7      301.08      289.30      9.27 o 
  -3  10   7       76.41       76.05      6.43 o 
  -2  10   7       38.77       38.09      5.66 o 
  -1  10   7      281.54      284.86     11.59 o 
   0  10   7      963.24      962.87     17.81 o 
   1  10   7       68.10       86.39      7.87 o 
   2  10   7        0.94       -0.35      6.68 o 
  -6  11   7        3.17        5.67      6.33 o 
  -5  11   7        0.37        0.53      5.88 o 
  -4  11   7       90.44       93.74      8.03 o 
  -3  11   7       42.51       43.83      6.18 o 
  -2  11   7        6.78        8.41      6.15 o 
  -1  11   7       33.09       35.43      6.61 o 
   0  11   7       13.55       17.19      6.30 o 
   1  11   7       13.42        9.41      6.77 o 
   2  11   7       69.32       77.88      8.49 o 
  -6  12   7       79.03       74.87      8.81 o 
  -5  12   7      242.14      268.60      9.94 o 
  -4  12   7      313.47      336.91     14.94 o 
  -3  12   7      274.87      276.07      9.59 o 
  -2  12   7       43.28       49.70      7.27 o 
  -1  12   7      303.78      319.97     11.00 o 
   0  12   7      256.13      281.92     14.39 o 
   1  12   7      339.35      333.61     19.33 o 
  -5  13   7        4.06       -0.33      6.37 o 
  -4  13   7       20.43        5.31      7.98 o 
  -3  13   7      173.15      179.31     10.13 o 
  -2  13   7      257.40      279.72     11.36 o 
  -1  13   7      128.66      163.67     16.96 o 
   0  13   7        7.01        2.63      6.46 o 
  -4  14   7       47.69       53.57      7.29 o 
  -3  14   7        8.32       -4.98      5.80 o 
  -2  14   7        0.79       -2.70      7.07 o 
  -1  14   7      173.53      163.26     11.62 o 
  -7   0   8       40.20       31.17     11.42 o 
  -6   0   8      246.59      261.38     15.38 o 
  -5   0   8      285.75      327.41     15.70 o 
  -4   0   8      617.87      633.64     19.44 o 
  -3   0   8      791.78      710.46     19.21 o 
  -2   0   8     1257.42     1261.00     28.08 o 
  -1   0   8      127.05      154.40     12.46 o 
   0   0   8      466.58      510.22     17.78 o 
   1   0   8      245.69      264.63     22.00 o 
   2   0   8       63.63       66.65     11.03 o 
  -8   1   8      118.39      134.69     20.53 o 
  -7   1   8       32.65       31.14      8.08 o 
  -6   1   8       75.75       75.34     12.31 o 
  -5   1   8        3.96        8.33      6.38 o 
  -4   1   8       13.80       16.20      6.19 o 
  -3   1   8      486.77      478.01     10.09 o 
  -2   1   8        2.69        4.08      5.43 o 
  -1   1   8       42.03       33.89      6.14 o 
   0   1   8        0.02        1.74      5.62 o 
   1   1   8       91.90      104.69      8.61 o 
   2   1   8      184.88      185.22     10.04 o 
  -7   2   8       54.68       42.40      8.29 o 
  -6   2   8        3.46        7.94      6.88 o 
  -5   2   8      378.13      375.79     11.43 o 
  -4   2   8      289.79      295.11     14.29 o 
  -3   2   8        4.91        7.24      4.96 o 
  -2   2   8       37.44       37.64      7.52 o 
  -1   2   8      148.69      172.53      8.77 o 
   0   2   8      459.06      455.63     12.08 o 
   1   2   8       97.02      100.58      8.05 o 
   2   2   8        3.21       -3.27      5.77 o 
  -7   3   8      491.00      532.42     14.58 o 
  -6   3   8      265.56      267.66     10.91 o 
  -5   3   8       74.22       76.50      7.50 o 
  -4   3   8       17.28       13.85      5.43 o 
  -3   3   8      455.83      478.82     10.59 o 
  -2   3   8      733.76      740.74     14.65 o 
  -1   3   8      184.11      194.52      9.21 o 
   0   3   8        0.27        5.54      5.99 o 
   1   3   8      102.35      120.50     11.81 o 
   2   3   8      480.34      482.55     16.22 o 
  -7   4   8        8.74       16.65      7.71 o 
  -6   4   8        1.70        5.66      6.76 o 
  -5   4   8        5.78       -0.90      6.18 o 
  -4   4   8        1.16        4.69      5.20 o 
  -3   4   8       47.23       49.45      5.19 o 
  -2   4   8        1.77       -1.84      5.47 o 
  -1   4   8       22.55       23.31      5.87 o 
   0   4   8       63.37       47.84      7.20 o 
   1   4   8        0.51       -1.17      6.48 o 
   2   4   8       22.96       19.53      7.22 o 
  -7   5   8      157.77      177.67     10.85 o 
  -6   5   8      142.04      135.79      9.24 o 
  -5   5   8      141.17      127.90      8.95 o 
  -4   5   8      149.36      153.51      7.97 o 
  -3   5   8      684.49      685.68     12.58 o 
  -2   5   8      276.89      305.17     12.42 o 
  -1   5   8       78.43       75.37      6.84 o 
   0   5   8        5.75        5.56      7.43 o 
   1   5   8      231.49      238.93     10.52 o 
   2   5   8      289.06      316.79     11.97 o 
  -7   6   8        0.69       -1.87      7.09 o 
  -6   6   8       60.38       60.48      7.89 o 
  -5   6   8      362.23      389.68     12.03 o 
  -4   6   8      346.60      360.80     12.41 o 
  -3   6   8      103.08       96.35      7.48 o 
  -2   6   8      160.45      163.00     10.44 o 
  -1   6   8      121.55      130.54      8.56 o 
   0   6   8      382.66      384.79     11.94 o 
   1   6   8      125.50      128.35      9.00 o 
   2   6   8        2.92        1.88      6.91 o 
  -7   7   8        8.50       12.42      7.92 o 
  -6   7   8       55.70       41.06      7.85 o 
  -5   7   8        2.56        4.77      6.67 o 
  -4   7   8        4.56       10.92      5.83 o 
  -3   7   8        6.12        1.98      6.70 o 
  -2   7   8       67.99       72.35      8.45 o 
  -1   7   8        7.28        8.24      5.99 o 
   0   7   8        1.46       -4.52      6.21 o 
   1   7   8       18.15       24.68      8.08 o 
  -6   8   8       11.29       13.11      9.83 o 
  -5   8   8      480.32      475.85     11.92 o 
  -4   8   8      517.76      516.96     10.88 o 
  -3   8   8       16.16       17.22      5.75 o 
  -2   8   8        3.35       -3.86     13.78 o 
  -1   8   8      326.92      344.07     11.36 o 
   0   8   8      455.67      472.68     13.10 o 
   1   8   8      163.39      161.82     11.93 o 
  -6   9   8      149.16      140.91      9.91 o 
  -5   9   8        9.76        5.75      6.26 o 
  -4   9   8        4.46        5.96      7.34 o 
  -3   9   8      118.86      115.24      7.51 o 
  -2   9   8      171.07      178.07     11.28 o 
  -1   9   8      123.16      107.47      8.26 o 
   0   9   8        9.48       13.79      7.94 o 
   1   9   8        6.18        9.42     13.08 o 
  -5  10   8        7.21        8.33      6.42 o 
  -4  10   8      208.19      223.54      9.94 o 
  -3  10   8       18.83       13.46      6.93 o 
  -2  10   8       40.58       32.36      8.23 o 
  -1  10   8      237.99      249.82     13.19 o 
   0  10   8       30.99       26.69      7.35 o 
  -5  11   8      154.69      138.73      9.86 o 
  -4  11   8      167.15      168.26      9.13 o 
  -3  11   8      286.11      313.07     11.99 o 
  -2  11   8      315.86      347.63     14.38 o 
  -1  11   8       43.11       55.84      9.77 o 
  -3  12   8       17.12       23.04      8.05 o 
  -2  12   8        2.55        3.75     17.48 o 
  -6   1   9      108.99      144.87     14.85 o 
  -5   1   9       46.48       45.43      7.91 o 
  -4   1   9       50.06       53.47      7.65 o 
  -3   1   9      230.96      258.12     12.79 o 
  -2   1   9      350.91      361.56     11.91 o 
  -1   1   9       56.59       57.97      9.24 o 
   0   1   9        0.30       -1.25      6.99 o 
  -6   2   9       27.77       20.80      7.82 o 
  -5   2   9      185.89      186.72     10.53 o 
  -4   2   9       56.30       78.74      8.05 o 
  -3   2   9      234.17      226.39     11.89 o 
  -2   2   9       57.76       58.11      8.82 o 
  -1   2   9      118.60      115.54      8.67 o 
   0   2   9      136.66      133.53     10.25 o 
  -6   3   9       90.43       85.62      9.08 o 
  -5   3   9       34.62       26.60      7.44 o 
  -4   3   9        0.36       -6.81      6.81 o 
  -3   3   9       14.56       10.50      7.56 o 
  -2   3   9       38.59       55.82      7.55 o 
  -1   3   9       52.00       49.15     10.12 o 
   0   3   9      116.02      109.60     13.39 o 
  -6   4   9       74.89       79.92      8.86 o 
  -5   4   9      438.53      438.86     15.27 o 
  -4   4   9      155.60      163.88      8.69 o 
  -3   4   9       69.05       62.42      8.89 o 
  -2   4   9       14.14       21.76     10.03 o 
  -1   4   9      282.20      298.58     19.27 o 
   0   4   9      308.34      325.78     20.61 o 
  -5   5   9        8.17       -2.22      6.98 o 
  -4   5   9        1.00        6.98      6.13 o 
  -3   5   9       81.24       93.21     11.74 o 
  -2   5   9       79.78       64.77     11.40 o 
  -1   5   9       62.44       67.51      9.66 o 
  -5   6   9       50.80       69.00      9.63 o 
  -4   6   9      149.36      140.89     11.15 o 
  -3   6   9        2.49        6.43      9.83 o 
  -2   6   9        1.67        4.65     10.51 o 
  -1   6   9       91.66       98.73     10.42 o 
  -5   7   9       32.73       40.35     12.96 o 
  -4   7   9       59.39       57.14      9.48 o 
  -3   7   9       56.39       92.22     15.52 o 
  -2   7   9      507.20      533.55     25.06 o 
  -1   7   9       97.69       87.13     12.95 o 
  -4   8   9        5.59       10.64     11.06 o 
  -3   8   9       13.25       33.98     15.16 o 
  -2   8   9        0.15       11.98     16.62 o 
                                                 
